# Supplementary material for: Supplementation of xylo-oligosaccharides to suckling piglets promotes the growth of fiber-degrading gut bacterial populations during the lactation and nursery periods
Source: Sci Rep. 2022 Jul 8;12:11594. doi: 10.1038/s41598-022-15963-4 (PMC9270449; doi:10.1038/s41598-022-15963-4)
Supplement: Supplementary file 1 — Supplementary Table S1. [file 41598_2022_15963_MOESM1_ESM.xlsx]

## Sheet: Hoja1
S1. Growth performance of piglets included in the trial.
Litter	Piglet ID	Treat	Gender	BW d7	BW d28	BW d40	ADG d7-d28	ADG d28-d40	ADG d7-d40
1	303	1	female	2.556	7.69785	10.8409	0.24485	0.261923	0.251058
1	317	1	male	2.614	8.11915	10.8877	0.26215	0.230714	0.250719
1	305	1	female	2.843	6.1064		0.1554
1	316	2	male	2.573	6.96515	10.1875	0.20915	0.268532	0.230743
1	322	2	female	2.71	7.5841	10.2142	0.2321	0.219173	0.227399
1	324	2	female	2.624	7.4372	10.9083	0.2292	0.289255	0.251038
2	325	1	female	2.777	5.4818	8.93147	0.1288	0.287473	0.186499
2	199	1	male	2.716	6.3616	9.86713	0.1736	0.292127	0.216701
2	200	1	male	3.314	7.23995	10.1931	0.18695	0.246095	0.208457
2	181	2	female	2.734	5.9617	7.98894	0.1537	0.168936	0.15924
2	313	2	male	3.073	6.4141	10.6893	0.1591	0.356264	0.230796
2	314	2	male	3.343	7.46005	12.2382	0.19605	0.398177	0.269551
3	139	1	female	2.925	6.99795	9.24637	0.19395	0.187368	0.191557
3	128	1	female	4.133	11.2457	13.2009	0.3387	0.162936	0.274786
3	134	1	male	3.075	9.00855		0.28255
3	148	2	male	2.841	7.1271	9.64372	0.2041	0.209718	0.206143
3	126	2	female	3.162	8.5191	10.9866	0.2551	0.205627	0.23711
3	191	2	female	3.444	9.1203	11.9182	0.2703	0.233155	0.256793
4	176	1	male	2.944	7.4653	10.7377	0.2153	0.2727	0.236173
4	320	1	female	2.305	7.3744	11.1583	0.2414	0.315327	0.268283
4	197	1	male	2.838	7.99035	11.6696	0.24535	0.306605	0.267624
4	311	2	male	2.744	6.4022	9.35289	0.1742	0.245891	0.200269
4	315	2	female	2.347	6.55645	10.0076	0.20045	0.287595	0.232139
4	308	2	male	2.982	4.87725	10.2715	0.09025	0.449523	0.220895
5	299	1	male	3.126	8.6889	6.17665	0.2649	-0.209355	0.0924438
5	147	1	female	3.164	8.0549	11.8885	0.2329	0.319464	0.264378
5	277	1	male	2.913	8.5263	12.3485	0.2673	0.318518	0.285925
5	281	2	male	2.944	6.4615	8.30895	0.1675	0.153955	0.162574
5	278	2	male	3.257	9.74285	10.1554	0.30885	0.0343773	0.209042
5	290	2	female	2.909	8.57375	10.9926	0.26975	0.201568	0.244957
6	250	1	female	2.523	7.02435	9.38251	0.21435	0.196514	0.207864
6	150	1	male	2.602	7.2934	9.79115	0.2234	0.208145	0.217853
6	182	1	male	2.437	7.9075	9.74841	0.2605	0.153409	0.221558
6	190	2	male	2.472	7.1277	8.18403	0.2217	0.0880273	0.173092
6	132	2	female	2.539	6.0355	8.6215	0.1665	0.2155	0.184318
6	130	2	male	2.464	6.95695	9.16391	0.21395	0.183914	0.203028
7	231	1	male	3.677	8.23925	10.1317	0.21725	0.157705	0.195597
7	233	1	female	3.902	7.6778	12.8478	0.1798	0.430836	0.271086
7	248	1	female	3.18	8.9256	13.1162	0.2736	0.349218	0.301098
7	229	2	female	3.706	8.5885	12.2578	0.2325	0.305773	0.259145
7	241	2	female	3.524	10.4802	13.1189	0.33125	0.219886	0.290754
7	242	2	male	3.969
8	254	1	male	2.24	6.85685	9.17956	0.21985	0.193559	0.21029
8	261	1	female	2.515	7.0258	10.1526	0.2148	0.260564	0.231441
8	275	1	male	2.143	7.72795	10.572	0.26595	0.237005	0.255424
8	270	2	male	2.412	6.7128	7.46356	0.2048	0.0625636	0.153078
8	251	2	male	2.07	7.58145	8.74496	0.26245	0.0969591	0.202271
8	257	2	female	2.274	7.93245	9.12978	0.26945	0.0997773	0.207751
9	42	1	female	2.595	7.26855	8.27813	0.22255	0.0841318	0.172216
9	47	1	male	2.898	7.50855	8.43195	0.21955	0.07695	0.167695
9	28	1	male	2.868	7.929	8.94682	0.241	0.0848182	0.184207
9	44	2	male	2.601	6.5154	9.51496	0.1864	0.249964	0.209514
9	34	2	female	2.761	7.47865	9.80376	0.22465	0.193759	0.213417
9	35	2	male	2.912	8.02655	10.8023	0.24355	0.231314	0.2391
10	263	1	female	2.725	6.53125	7.50516	0.18125	0.0811591	0.144853
10	260	1	male	3.085	8.7445	10.7981	0.2695	0.171136	0.233731
10	273	1	male	3.142	8.97475	11.9728	0.27775	0.249841	0.267601
10	256	2	female	3.003	7.05285	9.52501	0.19285	0.206014	0.197637
10	258	2	male	2.763	6.65955	9.85204	0.18555	0.266041	0.214819
10	272	2	female	3.19	8.9923	11.7345	0.2763	0.228518	0.258925
11	144	1	female	4.036	8.0806	10.0272	0.1926	0.162218	0.181552
11	149	1	female	3.16	7.20145	10.7039	0.19245	0.291868	0.228602
11	146	1	male	3.45	8.61285	12.0559	0.24585	0.286923	0.260786
11	194	2	male	3.495	8.17275	10.1901	0.22275	0.168114	0.202882
11	135	2	female	3.374	9.1784	10.8274	0.2764	0.137418	0.225861
11	183	2	female	3.701	9.2051	11.917	0.2621	0.225991	0.248969
12	259	1	male	3.021	6.69285	4.72938	0.17485	-0.163623	0.051769
12	249	1	female	2.66	5.8835	7.58041	0.1535	0.141409	0.149103
12	246	1	male	2.66	6.65945		0.19045
12	264	2	male	2.722	7.0102	7.43435	0.2042	0.0353455	0.142798
12	252	2	female	3.053	6.5537	7.5653	0.1667	0.0843	0.136736
12	238	2	female	2.623	7.23355	10.4031	0.21955	0.264132	0.235762
13	145	1	male	2.75	6.95525	7.8288	0.20025	0.0727955	0.153903
13	141	1	female	3.371
13	232	1	female	3.209	8.77505	11.4466	0.26505	0.222632	0.249625
13	234	2	male	2.742	6.55245	6.90541	0.18145	0.0294136	0.126164
13	131	2	female	3.271	6.4525	7.29523	0.1515	0.0702273	0.121946
13	228	2	male	3.222	6.62505	7.44318	0.16205	0.0681773	0.127914
14	289	1	female	2.49	7.425	10.0159	0.235	0.215909	0.228058
14	140	1	female	2.689	7.75	10.3507	0.241	0.216727	0.232174
14	294	1	male	2.803	3.18415		0.01815
14	298	2	female	2.803	7.192	9.77745	0.209	0.215455	0.211347
14	138	2	female	2.902	9.4771	10.9835	0.3131	0.125536	0.244895
14	295	2	male	2.45
15	49	1	female	2.551	6.63655	8.08577	0.19455	0.120768	0.16772
15	31	1	female	2.665	7.5139	9.49837	0.2309	0.165373	0.207072
15	33	1	male	2.835	8.8011	10.6283	0.2841	0.152264	0.23616
15	50	2	female	2.678	7.55525	8.62952	0.23225	0.0895227	0.180349
15	29	2	female	2.543	6.995	10.1794	0.212	0.265364	0.231405
15	41	2	male	2.861	7.8779	11.3635	0.2389	0.290464	0.25765
