# Supplementary material for: Supplementation of xylo-oligosaccharides to suckling piglets promotes the growth of fiber-degrading gut bacterial populations during the lactation and nursery periods
Source: Sci Rep. 2022 Jul 8;12:11594. doi: 10.1038/s41598-022-15963-4 (PMC9270449; doi:10.1038/s41598-022-15963-4)
Supplement: Supplementary file 3 — Supplementary Table S3. [file 41598_2022_15963_MOESM3_ESM.xlsx]

## Sheet: Hoja1
S3. Raw counts of the predicted pathways.
Day	d27	d27	d27	d27	d27	d27	d27	d27	d27	d27	d27	d27	d27	d27	d27	d27	d27	d27	d27	d27	d27	d27	d27	d27	d27	d27	d27	d27	d27	d27	d40	d40	d40	d40	d40	d40	d40	d40	d40	d40	d40	d40	d40	d40	d40	d40	d40	d40	d40
Treatment	CON	XOS	CON	XOS	CON	XOS	CON	XOS	CON	XOS	CON	XOS	CON	XOS	CON	XOS	CON	XOS	CON	XOS	CON	XOS	CON	XOS	CON	XOS	CON	XOS	CON	XOS	CON	XOS	CON	XOS	CON	XOS	CON	XOS	CON	XOS	CON	XOS	CON	XOS	CON	XOS	CON	XOS	CON
Subject	1	2	3	4	5	6	7	8	9	10	11	12	13	14	15	16	17	18	19	20	21	22	23	24	25	26	27	28	29	30	1	2	3	4	5	6	7	8	9	10	11	12	13	14	15	16	17	18	19
1CMET2-PWY	8318.94	9366.9	8646.81	3723.93	4043.97	3678.63	6407.22	4105.55	5819.17	4666.09	5998.3	8231.72	5946.42	7075.09	2242.86	5292.11	6870.49	6863.62	3603.81	5953.49	7212.95	7652.29	8860.58	4447.24	6020.18	10612.5	3364.69	10210.5	6981.76	9662.01	3793.1	13784.2	7185.09	5175.82	8327.43	5261.93	8616.59	8008.31	4388.31	8633.13	3432.33	8291.61	4835.25	14041.2	14787.2	18266.3	8675.34	12311.3	9484.06
3-HYDROXYPHENYLACETATE-DEGRADATION-PWY	0	0	0	0	0	0	0	0	0	0	0	0	0	0	0	0	0	0	0	0	0	0	0	0	0	0	0	0	0	0	0	0	0	0	0	0	0	0	0	0	0	0	0	0	0	0	0	0	0
AEROBACTINSYN-PWY	0	0	0	0	0	0	0	0	0	0	0	0	0	0	0	0	0	0	0	0	0	0	0	0	0	0	0	0	0	0	0	0	0	0	0	0	0	0	0	0	0	0	0	0	0	0	0	0	0
ALL-CHORISMATE-PWY	725.915	1805.2	714.301	0	63.885	614.386	830.015	1331.32	0	979.235	585.106	891.924	1217.22	0	528.982	815.201	1242.07	707.259	0	885.826	1052.95	881.115	1262.15	730.204	306.231	1393.28	0	1362.87	1333.37	1147.86	0	0	0	0	0	0	0	0	0	1091.86	0	0	1022.73	0	0	1403.82	0	1270.24	0
ANAEROFRUCAT-PWY	8482.1	10828.6	8018.11	3706.37	2665.14	3173.47	6857.19	5214.22	5089.73	6187.53	6797.67	9201.63	7618.08	7790.29	2028.45	6651.7	7474.21	7081.14	2855.64	5978.79	8769.54	8698.51	9618.4	4939.81	5763.48	9236.94	3342.16	8790.18	6400.51	9305.63	3265.65	13463.8	6980.52	4460.61	8274.76	5414.2	7431.63	7662.14	5417.93	9065.75	2586.65	7064.54	4857.91	13428.5	13187.6	15819.5	8341.22	11887.2	8031.7
ANAGLYCOLYSIS-PWY	11981.5	13152.1	11476.8	5841.19	5347.26	4939.73	9326.85	6492.55	7737.75	7136.11	8147.31	11787.3	8280.8	9915.24	3160.93	7779.53	9673.07	9796.92	4928.13	8290.5	9907.68	10149.1	12571.1	6167.54	7953.14	14114.4	4865.85	14013.5	9941.34	13611	5477.08	18842.5	10090.1	7810.25	11822.6	7934.25	11985.7	11180.8	6032.53	11369.7	4818.69	11736.1	6144.06	19427.5	19332.9	24375.2	12021.1	17867.5	13201.7
ARG+POLYAMINE-SYN	2847.9	4520.19	2756.59	379.691	424.127	1792.87	3030.51	2545.99	2070.66	1864.28	2460.86	3155.69	3052.3	1013.52	967.718	2764.77	3263.04	2218.5	1043.71	1646.34	2754.89	2946.4	3309.7	1432.77	2383.52	4836.43	1155.27	3873.13	2831.48	2956.11	54.1389	2655.83	1923.82	550.71	2527.93	572.627	2921.98	2877.23	1716.32	3220.01	355.311	516.117	2037.18	4685.1	4512.92	5223.26	2805.46	3750.16	2954.41
ARGDEG-PWY	283.281	848.342	349.618	0	27.4424	309.839	319.621	786.765	0	523.789	280.377	390.541	679.57	0	246.573	382.815	496.912	196.876	0	384.004	520.549	358.952	581.61	356.023	106.096	468.091	0	572.213	467.293	507.509	0	0	0	0	0	0	0	0	0	444.028	0	0	530.195	0	0	466.787	0	338.92	0
ARGORNPROST-PWY	2009.33	2391.93	1800.04	594.982	1139.03	884.61	2819.59	2305.43	1295.34	1778.48	848.263	2242.66	1081.28	1461.21	1092.68	1378.64	2080.08	1427.98	523.421	986.686	1887.51	1859.41	1521.2	906.703	768.973	723.757	1223.89	691.83	1845.41	1675.63	31.6259	928.845	0	435.285	1202.78	902.662	1076.53	0	428.848	0	503.379	950.133	1287.21	3195.05	2502.45	1625.21	929.25	881.555	1291.02
ARGSYN-PWY	8515.66	9066.36	8601.68	4109.77	3937.13	3727.59	7209.42	5066.55	4858.7	4754.73	4999.35	7799.6	4931.55	6111.21	2370.89	5667.46	6217.11	7037.7	3451.04	5859.78	7249.94	6567.64	8691.45	4746.67	6115.05	10560.5	3296.01	10473.5	7335.66	9982.12	4000.28	10722.2	7068.11	5413.75	7024.31	5865.46	8244.56	8005.17	3855.52	7693.75	3477.47	8258.85	5030.41	13382.3	12280.5	15339.8	7752.49	12213.8	9038.63
ARGSYNBSUB-PWY	8628.9	8836.39	8539.88	4033.01	3890	3675.19	7383.12	5191.68	4859.23	4631.71	4884.47	7719.03	4905.82	6020.32	2386.17	5731.24	5885.98	7044.28	3469.66	5763.66	7290.38	6357.75	8792.47	4982.61	6447.94	10781.9	3340.27	10804.9	7396.55	10008.3	4117.64	10834.4	7162.95	5595.96	7205.84	6042.84	8626.64	8179.91	3988.91	7809.93	3603.08	8322.74	5172.54	13725.6	12606.3	15481.6	8019.41	12106.7	9266.4
ARO-PWY	9857.66	10695.5	10253	5044.63	4814.14	4511.24	8623.52	5667.88	7102.2	5456.89	6466.4	10220.5	5847.95	7592.36	2628.08	6480.6	7803.48	8036.19	4574.39	7025.37	7992.7	7894.95	10701.2	5654.97	7644.87	13083.2	4080.21	12801.2	8630.62	11796.7	5002.15	16345.2	8667.57	6926.66	10267.4	6741.39	10874.5	10267.3	4635.52	9867.75	4510.68	10515.5	5922.46	17391	16657.6	22194.3	11099.7	15641.4	11838.9
ASPASN-PWY	8159.41	9749.69	8550.13	4688.4	4234.65	3658.74	6413.02	4415.98	5940.44	5572.99	6646.61	8525.73	6395.51	8453.6	2341.39	4650.36	7247.94	6670.5	3874.87	5782.37	8624.96	7663.91	9121.64	4322.64	6322.63	10673.1	3984.62	10670	7097.19	9757.53	3652.39	15045.5	7522.66	5499.37	8735.23	5294.78	8930.5	8123.93	4312.57	7513.3	3440.75	8610.44	4456.29	14232.7	13844.1	19075.8	8983.78	13840	10079.4
AST-PWY	142	447	175	0	14	178	185	488	0	279	145	207	377	0	165	205	305	98	0	207	266	173	324	205	49	232	0	297	261	257	0	0	0	0	0	0	0	0	0	223	0	0	335	0	0	247	0	191	0
BIOTIN-BIOSYNTHESIS-PWY	3570.72	4992.6	2601.65	0	93.6385	1196.11	968.61	1597.88	2511.02	3685.95	3936.45	4153.31	3538.5	3641.29	755.987	2583.04	4569.93	3209	1298.86	3625.12	5022.31	4492.78	4548.23	3413.87	3416.53	3458.13	1587.83	3501.19	3545.9	4148.47	0	3327.37	614.988	269.105	2914.91	121.337	2458.36	658.407	1286.64	3572.95	68.0717	537.171	1475.89	3089.81	3876.01	8132.34	1972.15	4314.51	283.461
BRANCHED-CHAIN-AA-SYN-PWY	11108.5	12005.9	10349.3	5600.97	4953.4	5055.6	9251.2	6494.86	7036.87	6070.91	7203.71	11169.9	7079.7	9270.76	3084.93	7384.03	9128.13	10388.9	4569.9	8088.95	9120.56	9397.78	12038.1	6364.37	8017.01	13212.2	4674.27	14014.6	9626.04	14033.5	5157.54	15563.8	8910.83	7615.96	10353.6	7045.26	11133.8	10285.7	4535.22	10399.3	4341.13	10333.9	5971.15	17488.1	17187	21504	10715.5	16575.3	12033.1
CALVIN-PWY	12340.5	13665.5	11450.4	5627.58	5320.92	4824.93	10195.1	7690.82	7699.6	8092.99	7837.34	12258.4	8553.52	9854.85	3685.55	8481.5	10093.8	10192.9	4924.85	8983.91	9798.63	11153.9	12594.3	6693.35	8602.29	14780.8	4993.74	13645.8	10057.8	14246.4	5195.44	19254.1	10076.6	7781.39	12456.5	7935.51	12123	11269.6	6060.19	11538.2	4505.88	11870.7	6873.91	18500.2	19845.8	24377.8	12387.8	17493.7	13789.1
CATECHOL-ORTHO-CLEAVAGE-PWY	0	126	0	0	0	0	0	0	0	0	0	0	0	0	0	0	0	29	0	15	0	0	0	0	0	40	0	0	0	0	0	0	0	0	0	0	0	0	56	0	0	0	0	259.429	379.429	0	0	0	0
CENTFERM-PWY	1741.18	2362.52	1664.33	195.983	631.684	975.014	1052.48	1734.01	1372.69	1250.8	748.221	2025.11	1626.15	0	800.454	1116.13	1603.13	2270.98	272.965	1608.83	1251.55	1932.07	1510.89	884.126	936.172	2473.11	442.526	2632.24	1601.15	2770.28	240.589	983.081	773.521	0	839.808	0	586.16	922.177	507.983	2141.96	295.003	408.123	437.566	1744.22	3485.52	3258.78	312.9	1467.22	762.282
COA-PWY	9701.82	10722	10191.2	4602.75	4661.88	4079.89	7490.96	5390.11	7037.12	6006.18	6979.51	9532.17	6320.28	7066	2170.58	6693.22	7908.31	8386.35	4523.56	7463.39	8706.52	9010.67	10006.2	5448.77	7491.1	13174.3	3371.49	12224.2	8655.75	11295.3	4669.99	16861.2	8883.3	6774.61	10901.7	7265.78	11116.1	10155.6	5657.7	10286.9	4208.87	10790	5528.57	17482.3	17131.2	21672.3	11396.3	15289.1	11807.3
COBALSYN-PWY	7147.5	8978.49	6570.59	3927.88	3226.47	2696.07	5734.45	4211.38	4215.56	3932.92	5690.41	7070.66	5298.73	6668.35	2332.04	4150.47	6122.2	4816.78	2952.51	4601.31	6664.28	5195.24	7920.87	3053.62	4570.43	7295.79	3386.5	8856.32	6117.12	8840.29	3039.14	9369.28	6180.55	4498.51	6687.11	3999.84	7597.77	5917.27	2783.43	5127.2	2160.12	5523.67	3678.98	10445.1	9327.93	12374.1	7380.96	10745.3	8036.66
CODH-PWY	148.681	0	0	0	60.5515	0	43.8604	0	214.989	0	51.7704	0	0	0	0	56.6828	0	0	0	0	0	0	63.7738	125.02	99.1517	98.525	54.5984	0	33.9185	0	0	0	0	0	0	0	0	0	0	0	0	0	122.469	0	0	0	83.6232	148.351	0
COLANSYN-PWY	5103.86	6989.06	4491.93	3069.28	1737.49	2353.28	4153.59	3084.02	4657.38	4080.23	4104.97	5486.18	3895.25	5560.31	1790.27	3497.47	5971.36	5481.21	2048.5	4950.75	5638.36	6079.84	5980.68	2942.28	4353.5	8084.69	2053.13	7230.06	5039.38	7277.37	243.605	9488.16	1924.24	2059.18	6014.27	617.275	4728.9	3471.02	2620.26	6594.85	480.791	3390.44	2087.32	6934.98	9815.56	12617.7	6037.36	8398.99	4934.65
COMPLETE-ARO-PWY	10158.9	11186.8	10536.4	5260.89	4922.13	4671.66	8912	5931.93	7391.76	5649.55	6705.04	10518	6137.73	7925.35	2740.46	6701.44	8156.54	8413.01	4704.32	7318.85	8343.95	8297.2	11080	5905.46	7942.08	13655.7	4217.34	13230.8	8943.55	12303.5	5177.28	16856.5	9073.06	7101.12	10577.5	7023.99	11211.9	10625.5	4848.09	10354.1	4624.23	10865.4	6065.78	17891.7	17202.6	22824.5	11423.7	16156.1	12227.1
CRNFORCAT-PWY	0	322.694	0	0	0	0	0	0	0	0	0	0	0	0	0	0	0	80.9496	0	0	0	0	0	0	0	0	0	0	0	0	0	0	0	0	0	0	0	0	0	0	0	0	0	0	0	0	0	0	0
DAPLYSINESYN-PWY	9194.79	9746.82	8674.26	4367.02	3895.04	3896.66	7789.46	5539.64	5035.84	4408.85	5301.18	8224.85	5707.15	6555.38	2631.23	5577.01	6169.71	6898.15	3577.37	5843.1	7418.77	6802.15	9321.81	4825.04	5935.53	10881.7	3826.92	10496	7739.8	10512.1	4242.3	12765.4	7942.95	6120.96	7936.63	6132.51	9217.19	8520.3	4203.15	8310.43	3768.5	8819.76	5128.81	14954.8	13911	17085.9	8721.08	12722.7	10003.6
DENOVOPURINE2-PWY	8475.01	9025.97	7649.48	2837.34	3469.64	2888.93	5755.75	4865.78	6423.62	6017.8	5635.23	9030.5	6162.13	6942.86	2190.88	6035.16	7220.93	8395.48	3151.16	7029.84	7945.65	8391.08	9013.83	5583.47	6787.99	11894.9	3109.29	10808.6	8284.85	10202.4	2295.96	11046	4148.74	4234.03	8817.38	5226.31	8220.58	6786	4498.54	9530.6	2902.79	6431.26	4006.3	12785	14473	17772.7	8548.81	13215.1	6656.12
DHGLUCONATE-PYR-CAT-PWY	0	0	0	0	0	0	0	0	0	0	0	0	0	0	0	0	0	0	0	0	0	0	0	0	0	55.5404	0	0	0	0	0	0	0	0	0	0	0	0	0	0	0	0	0	0	0	0	0	0	0
DTDPRHAMSYN-PWY	9284.94	10883.7	8477.23	4738.81	3598.29	2741.85	7911.99	5105.53	6257.69	4909.98	6737.08	8552.13	5581.23	8637.12	2178.74	5761.25	8162.97	8701.02	3810.71	6709.85	8320.53	8967.47	10005.7	4866.87	6603.26	11469.6	3656.59	10819.5	8581.6	11795.1	4296.35	15311.5	7210.95	6523.41	9648.9	6215.61	9188.01	7875.29	4572.53	9644.68	3771.39	9043.09	4475.66	15733	15889.6	19532.3	9940.91	14139.8	10139.7
ECASYN-PWY	304.171	863.934	329.827	0	28.1734	282.076	399.893	884.36	0	539.96	285.05	428.934	710.685	0	277.218	429.963	630.761	216.823	0	426.749	494.552	355.473	659.581	418.005	90.0847	409.408	0	610.785	497.898	542.779	0	0	0	0	0	0	0	0	0	391.528	0	0	497.524	0	0	499.724	0	387.804	0
ENTBACSYN-PWY	649.151	1742.18	771.06	0	71.3253	674.803	835.083	1513.59	0	1081.23	628.401	895.161	1396.74	0	562.913	894.391	1272.66	557.49	0	850.82	1073.66	897.848	1291.05	728.847	238.938	1068.5	0	1237.49	1123.31	1104.09	0	0	0	0	0	0	0	0	0	964.347	0	0	1183.73	0	0	1168.98	0	911.486	0
FAO-PWY	1219.57	1399.74	1177.29	91.8263	481.463	1151.3	661.558	1407.92	879.164	823.191	421.559	1564.48	1261.53	0	467.577	712.43	917.835	1784.11	161.104	1053.05	761.076	1312.71	1004.74	574.133	562.794	1840.2	228.279	2231.59	955.561	2395.35	218.217	551.119	617.05	0	439.979	0	309.629	1001.16	355.976	2027.3	227.005	201.212	891.084	1026.82	2658.43	2288.54	191.938	948.556	493.988
FASYN-ELONG-PWY	6607.47	8357.38	6457.64	3457.75	2604.83	2948.31	3810.6	3527.85	5532.91	5643.6	5915.28	6987.28	5192.42	7131.18	2091.02	4371.01	7228.64	7006.42	2751.05	6199.21	7102.56	8157.41	7150.61	4355.97	5634.86	8521.31	2434.89	9184.41	6577.9	9385.96	59.5057	11167.6	2152.51	3197.35	7179.79	1137.05	6313.59	3989.75	3043.31	8107.16	601.105	2104.2	2951.81	9152.34	11144.3	16665	7415.45	11203.8	5001.71
FASYN-INITIAL-PWY	3359.41	3381.26	1893.03	0	34.8676	1994.22	448.034	1092.7	2256.89	3614.56	4061.32	3330.94	3032.33	2365.82	382.668	2088.36	3293.63	2538.2	1226.97	3449.75	5267.1	4290.86	3638.89	3441.48	3257.85	4930.82	1835.1	2256.4	3288.21	2951.32	0	6033.39	738.187	2340.44	3918.69	596.652	4770.36	348.184	1592.54	4565.46	249.753	502.213	1418.71	4710.77	3233.41	9708.81	5017.73	2760.72	3644.66
FERMENTATION-PWY	7016.13	9223.95	6366.25	2620.35	2629.91	2188	4591.93	3274.62	3205.81	5086.95	5740.86	7412.44	5316.76	6537.01	1086.17	4514.81	6591.24	5328.41	2691.86	4427.23	6852.42	5836.65	7657.37	3784.54	4021.06	7959.11	2674.26	8144.24	5449.09	8021.05	1809.53	7643.92	2274.62	2844.8	5471.88	1933.86	4248.58	4618.95	3142.54	6628.03	1355.65	3784.43	2890.36	8887.23	9581.67	12660.5	4915.88	8225.76	5118.86
FOLSYN-PWY	6177.5	8330.15	6422.98	2804.82	3061.39	2540.6	4358.23	3275.8	5048.47	4233.29	5011.51	7273.35	5074.07	5931.72	1759.18	4537.39	6137.94	6164.63	2680.16	5019.59	5911.21	6758.43	7121.67	3916.64	5410.8	9225.59	2317.68	8441.28	5831.21	7938.14	109.688	11788.2	3813.69	2711.76	6954.15	1422.91	6173.39	4530.23	3178.8	7072.84	1312.27	3949.85	3551.93	9562.05	12009.7	15561.1	7260.48	10084.9	5417.86
FUC-RHAMCAT-PWY	1842.88	2330.79	1061.39	446.188	487.389	323.643	1363.58	1502.61	388.484	1396.78	943.771	2375.81	1790.04	1851.79	753.343	1098.94	1812.13	897.067	334.957	1331.13	1254.48	1339.84	2352.82	1471.46	680.423	633.337	783.213	2024.36	1505.64	2668.45	0	1155.7	1048.29	690.602	1140.52	582.164	715.891	925.549	0	492.705	569.291	923.702	1274.46	1106.69	1332.57	1820.41	654.084	1605.17	984.795
FUCCAT-PWY	1500.75	1553.61	851.148	250.24	599.874	242.176	951.267	1402.06	239.705	1083.25	553.499	1653.99	1296.7	1186.42	857.242	758.682	1211.49	556.935	194.612	955.078	716.464	931.682	1628.93	1004.27	428.77	397.201	735.233	1576.12	1003.02	2191.54	755.006	766.541	1287.2	746.495	877.676	723.993	804.601	860.269	0	332.647	646.906	785.969	1470.85	1004.98	978.377	1450.63	736.887	939.965	721.3
GALACT-GLUCUROCAT-PWY	2300.22	4326.87	1738.84	1704.4	391.273	570.682	1946.4	1872.59	991.943	2291.12	1655	2282.9	2018.06	2533.56	1329.57	1561.24	2905.27	2167.9	677.474	2020.82	2790.98	2590.48	2391.08	1045.19	1223.56	1736.72	1121.58	2241.1	1760.38	3845.38	637.135	3235.05	2069.26	706.269	1205.08	672.588	1545.99	1202.95	686.957	1904.57	311.523	1326.36	1038.25	1839.55	2961.21	4137.27	953.035	2795.78	2662.69
GALACTARDEG-PWY	480.979	747.972	281.831	0	18.5926	226.578	665.087	942.909	301.602	1022.39	219.452	534.392	809.866	434.771	379.151	551.155	818.825	470.573	0	685.916	456.689	665.165	828.797	334.607	87.2447	439.064	215.441	491.851	399.206	809.097	0	0	0	0	157.512	0	0	81.4787	67.059	290.374	0	0	431.669	304.125	498.665	383.127	0	308.986	0
GALACTUROCAT-PWY	3922.61	5834.38	2478.73	2284.56	1179.88	1165.74	2889.42	2811.09	2044.76	3671.71	2472.65	4405.94	3253.67	5244.57	2539.17	2996.57	4908.83	4100.51	928.88	3889.31	3440.25	3952.53	4193.04	2199.21	2497.91	3667.57	2217.87	3697.87	3523.56	5934.5	812.453	4335.23	2588.5	958.435	1945.6	903.764	2146.79	2064.72	1110.35	2754.66	496.884	2003.52	1422.19	2879.33	4861.39	6192.59	1624.08	5268.77	3431.29
GLCMANNANAUT-PWY	4720.84	4713.63	2806.77	1351.51	1732.54	561.609	3559.08	2572.98	1149.71	3159.07	2215.86	4588.05	3375.01	3428.14	1685.08	3512.08	3880.77	2975.27	859.056	3263.46	2829.78	3091.54	5151.18	2322.12	1875.64	1782.14	2056.09	3161.8	3474.23	3733.31	1461.13	2763.99	2529.23	1793.61	2760.4	2192.17	2639.08	1766.32	627.274	1449.75	552.284	1889.7	2237.54	3817.02	3738.62	4359.15	2133.88	6186.97	3366.51
GLUCARDEG-PWY	663.512	834.343	281.831	0	18.5926	226.578	840.882	1101.31	301.602	1211.16	219.452	519.918	743.355	699.564	419.444	631.077	964.454	752.4	0	923.735	456.689	829.791	764.87	334.607	87.2447	506.139	256.35	491.851	399.206	1018.67	0	0	0	0	157.512	0	0	107.33	111.083	374.188	0	0	550.764	375.837	838.472	383.127	0	439.712	0
GLUCARGALACTSUPER-PWY	480.979	747.972	281.831	0	18.5926	226.578	665.087	942.909	301.602	1022.39	219.452	534.392	809.866	434.771	379.151	551.155	818.825	470.573	0	685.916	456.689	665.165	828.797	334.607	87.2447	439.064	215.441	491.851	399.206	809.097	0	0	0	0	157.512	0	0	81.4787	67.059	290.374	0	0	431.669	304.125	498.665	383.127	0	308.986	0
GLUCONEO-PWY	9379.25	10724.5	9022.19	4480.24	4016.19	3766.76	7064.9	5403.99	6544.8	6170.46	6544.97	9449.39	6632.8	8100.89	2525.63	6188.91	8001.58	7717.18	4103.16	6652.4	8183.07	8718.94	9631.45	5011.96	6775.59	11431.3	3762.12	11217.5	7853.97	10983.5	940.953	14835.5	5424.21	5463.71	9427.97	4124	9537.11	7936.26	4805.07	9220.91	2799.8	7267.43	4735.85	13854.1	15680.1	19634.5	9275.3	13796.8	9330.55
GLUCOSE1PMETAB-PWY	488.761	1089.21	405.621	34.8748	27.9398	346.46	363.678	920.117	0	540.408	473.374	480.683	729.623	0	320.013	597.03	597.385	283.87	31.8867	431.925	597.481	428.259	799.94	395.743	97.4161	523.814	33.8679	630.125	510.761	507.16	0	0	0	0	198.469	0	69.8107	0	348.249	560.868	0	0	635.348	0	163.371	620.354	0	378.786	0
GLUCUROCAT-PWY	2113.62	4280.95	1837.68	1941.46	381.556	543.238	1912.98	1908.77	888.27	2137.37	1609.3	2081.81	1894.43	2152.8	1717.5	1543.45	2702.12	2175.1	690.936	1925.25	2924.27	2465.28	2222.01	899.977	1070.71	1586.28	1053.41	2159.69	1634.41	3832.87	783.236	3629.98	2528.2	1163.94	1295.71	805.319	1825.43	1335.16	651.702	2310.33	526.191	1352.82	1151	3172.75	3084.33	4883.15	1623.38	2590.57	2941.55
GLUTORN-PWY	7809.34	7714.45	7379.93	3670.94	3429.9	3270.21	6734.78	4495.79	4223.79	3613.94	4311.29	6959.19	4230.94	5607.95	2132.84	5076.28	4984.98	6409.18	3119.47	5028.48	6429.45	5591	7957.7	4975.58	6312.81	9739.59	2971.83	10430.7	6679.4	9311.83	3577.89	9808.11	6016.37	4881.05	6604.03	4909.61	7762.7	7272.43	3395.41	7036.14	3311.95	7256.06	4498.86	11961.5	11846.8	13900.9	6971.39	10470.1	8231.16
GLYCOCAT-PWY	11054.4	11944.9	10053.5	5289.5	4895.51	3913.02	8202.33	5493.11	6396.31	5591.7	7185.13	9981.08	6761.04	8969.85	3021.48	6295.19	8357.08	7769.39	4240.6	6630.91	8604.05	8224.06	11209.9	5118.52	6600.25	12289.5	4374.39	12644.7	8562.84	11861.4	4361.47	14885	8403.32	5968.67	9521.62	5034.73	9458.85	8680.23	4874.1	9619.98	3281.56	9132.62	5531.02	15529.1	16233.2	20965.6	9175.06	15692.7	11618.4
GLYCOGENSYNTH-PWY	9941.66	10574.6	9975.42	5042.91	4749.47	4667	8207.39	5139.14	6202.3	4743.61	6552.89	9799.47	6094.3	7827.57	2729.14	5723.39	7709.66	7574.77	4281.65	6538.78	7743.06	7735.26	10325.3	4870.71	7149.9	12854	4355.88	12331	8340.07	11401.4	5250.34	17243.8	9601.45	7245.67	10425.1	7144.36	11245	10514.4	5008.2	9601.44	4232.93	10804.1	5815.05	18261.1	17001.4	22188.1	11031.2	15244.9	12633.8
GLYCOL-GLYOXDEG-PWY	420.609	1356.29	325.223	0	44.6547	310.629	564.73	1080.27	0	740.904	462.586	629.897	967.909	0	337.054	602.389	845.704	406.304	0	627.337	792.482	564.815	927.027	561.531	153.01	355.528	0	887.612	590.082	788.325	0	0	0	0	0	0	0	0	68.9711	387.793	0	0	525.362	53.0223	416.901	622.718	40.2498	788.505	0
GLYCOLYSIS	9657.26	11653.7	9100.42	4236.88	3200.87	3691.83	7571.1	5597.48	6217.81	6512.56	7488.5	10177.4	7860.02	8577.24	2307.14	7166.78	8535.38	8219.4	3418.96	6955.01	9282.91	9402.78	10668.3	5585.89	6738.82	10735.7	3788.47	10347.8	7423.92	10517.7	3793.85	15407.8	7995.03	5200.58	9527.06	6207.53	8667.54	8794.81	5783.73	10241.6	3126.29	8294.7	5342.11	15599.1	15272.7	18745.2	9730.57	13670.3	9302.9
GLYCOLYSIS-E-D	5474.68	6623.5	4467.35	763.333	464.967	1272.9	5020.57	3873.78	3678.05	4453.5	4083.01	5937.37	5069.07	4709.55	1522.8	4405.94	4705.63	5276.64	1497.11	5046.44	6218.42	5831.19	6356.52	3882.46	3611.47	5938.07	1955.72	6857.59	4890.37	6781.96	669.536	4003.62	3800.1	1918.62	3964.72	2958.68	4035.98	4496.11	3344.96	4891.13	1599.49	3780.4	2332.69	6153.17	8300.95	6815.67	4441	6860.64	3733.61
GLYCOLYSIS-TCA-GLYOX-BYPASS	908.583	3504.25	1194.53	0	92.6076	917.654	1112.53	2104.11	0	2178.44	891.254	2000.43	1867.74	0	755.952	1420.19	1995.1	1052	0	1758.81	1565.42	1110	2067.57	1791.14	335.695	1802.02	0	1969.2	1820.1	1582.33	0	0	0	0	0	0	0	0	307.518	1362.78	0	0	1698.31	1204.41	1737.3	1825.41	0	2524.95	0
GLYOXYLATE-BYPASS	539.649	2025.12	653.991	0	55.1841	608.614	666.228	1372.33	0	983.989	549.412	775.508	1257.6	0	525.615	734.045	1114.86	485.986	0	790.415	977.147	742.538	1169.57	740.043	192.273	935.84	0	1101.47	949.723	964.688	0	0	0	0	0	0	0	0	95.9145	836.885	0	0	998.387	437.9	641.152	951.69	41.8318	930.907	0
GOLPDLCAT-PWY	0	0	98.998	0	0	0	325.126	382.066	0	56.1234	0	385.811	492.296	149.849	0	78.9603	0	0	0	0	78.6236	0	284.458	15.8362	0	0	118.139	0	146.535	0	0	157.425	170.493	63.2383	504.354	173.404	0	0	67.9898	0	218.292	0	84.535	0	493.9	0	0	21.7891	0
HCAMHPDEG-PWY	154.909	487.636	190.909	0	15.2727	194.182	201.818	532.364	0	304.364	158.182	225.818	411.273	0	180	223.636	332.727	106.909	0	225.818	290.182	188.727	353.455	223.636	53.4545	253.091	0	324	284.727	280.364	0	0	0	0	0	0	0	0	0	243.273	0	0	365.455	0	0	269.455	0	208.364	0
HEME-BIOSYNTHESIS-II	1003.5	840.344	913.285	131.594	409.637	816.655	287.423	777.535	873.489	498.579	433.645	1010.15	590.722	197.806	213.112	658.534	554.372	1543.81	57.1005	869.16	450.379	1153.64	515.229	497.889	438.802	1663.16	205.217	1696.65	614.886	1949.44	0	1690.88	335.211	342.749	876.154	195.427	1112.42	646.962	550.236	1231.04	139.144	459.095	529.046	1402.04	2174.09	2159.49	121.039	2095.15	318.662
HEMESYN2-PWY	1748.02	1886.6	1678.94	153.623	583.807	1107.29	1258.33	2124.01	1683.48	2578.81	945.388	2329.31	1489.1	205.626	349.367	1660.33	1248.68	2296.19	377.129	1827.15	1615.3	2095.55	1761.23	1828.41	1273.97	2166.9	302.374	2660.48	1684.65	3017.89	99.7986	1880.23	427.146	388.821	1346.06	1129.83	1380.35	991.099	955.875	2415.34	296.354	1393.06	1406.52	2147.88	3631.79	2633.18	1293.53	2599.28	719.542
HEXITOLDEGSUPER-PWY	2058.66	2191.16	2259.05	268.065	476.71	885.033	2565.42	2147.71	0	1210.02	848.855	3904.97	1908.06	872.998	663.791	2234.15	1365.57	622.992	187.71	1251.26	1519.05	820.89	3344.9	2446.03	335.694	1213.39	964.33	1512.01	2120.07	1245.88	721.51	2037.67	1995.12	1439.84	2412.01	1954.8	1732.43	2367.08	959.947	1192.16	1230.42	1823.27	2098.77	2636.89	4217.7	2145.72	114.849	1154.28	2001.06
HISDEG-PWY	2518.84	3521.25	2386.17	1148.5	983.5	1360.93	2271.59	1162.55	3524.62	2254.18	2766.26	3392.24	1962.29	3478.98	226.6	1441.52	3751.31	3418.93	1664.93	2436.91	2646.46	4207.7	2427.48	1505.12	2450.9	3632.49	1124.01	3731.05	2429.77	3852.89	277	5018.99	625.475	286.632	2955.15	350.485	1606.34	1348.77	795.731	3532.58	426	982.648	282.797	3083.22	4944.05	6711.3	2895.09	3723.63	980.978
HISTSYN-PWY	9555.16	10661.9	9329.82	4957.1	4191.17	4446.15	7533.38	5277.38	5428.03	4930.54	6038.83	9309.64	5346.49	7514.83	2555.29	6127.92	7699.93	8106.54	3756.13	6801.44	7769.79	7421.47	10141.9	5614.13	6887.77	11021.4	3862.78	11798.7	8052.72	11254.8	4591.01	12437.5	7586.37	6530.66	8062.89	6362.03	9368.16	8910.62	3717.81	7894.71	3755.8	9106.57	5411.77	14381.4	13918.5	16921.1	8218.97	13757.8	10136.2
HOMOSER-METSYN-PWY	2923.67	4969.55	3854.49	214.884	1617.91	1932.16	2985.88	2754.85	1889.32	2659.25	2268.67	3757.5	2032.63	901.161	608.249	3813.73	2450.6	3119.94	1814.45	3440.3	3784.08	2629.8	6135.9	3314.79	2861.68	5652.24	847.358	4008.79	3072.94	3535.67	117.908	1826.19	1443.02	2466.91	2973.55	2388.6	3324.57	2473.07	1593.33	3219.75	867.485	2975.89	1896.9	4790.71	4242.67	4968.41	2908.42	4318.03	2742.21
HSERMETANA-PWY	4003.97	5469	4184.61	887.032	1740.88	2121.23	3238.05	3105.05	2781.33	2856.21	2889.2	4681.61	2113.44	921.026	630.235	4476.67	3552.82	5341.72	2085.67	4055.05	4145.88	4908.45	6884.63	3909.05	3716.45	6302.4	877.914	4772.21	3917.61	6025.1	118.396	1224.46	1265.06	3579.38	4334.49	3006.54	5293.08	3659.36	1707.23	5487.62	1934.36	4203.68	1729.32	5103.52	6618.58	7315.13	3479.9	4588.67	2869.85
ILEUSYN-PWY	11851.1	12682.2	10966.2	5694.49	5286.44	5266.62	9801.64	7031.1	7514.23	6557.52	7505.23	11942.3	7762.68	9958.78	3308.9	7851.65	9657.61	11420	4759.18	9045.59	9671.36	10222.3	12713.8	6617.03	8230.07	13492.1	4903.85	14973.9	10242.3	15242.8	5431.38	16840.6	9557.38	8000.52	10777.2	7605.66	11671.5	11014.1	4739.6	10460.6	4615.22	10896.9	6381.2	18176	18184.6	22356.3	11091.7	17881.9	12717.7
KDO-NAGLIPASYN-PWY	817.18	2233.07	951.868	0	102.08	815.211	856.321	1187.83	0	1253.89	847.735	1181.03	1380.18	0	617.506	1025.64	1641.87	918.588	0	1194.1	1252.66	1112.53	1498.98	970.966	1399.19	2570.45	0	1618.17	1459.46	1437.75	0	422.523	0	0	257.852	0	0	0	415.396	1901.02	0	0	981.192	0	0	2028.77	830.822	1441.38	0
KETOGLUCONMET-PWY	0	233.322	59.0531	0	0	0	0	0	0	0	0	0	0	0	0	0	0	53.6198	0	0	0	0	67.0697	0	0	66.1927	0	0	0	0	0	0	0	0	0	0	0	0	0	0	0	0	0	0	0	0	0	0	0
LACTOSECAT-PWY	401.401	82.4851	625.866	66.5287	0	0	461.797	132.589	0	0	0	482.659	273.117	122.617	0	733.994	66.7606	43.3477	0	160.032	252.889	44.6002	1058.2	914.558	57.0446	0	172.46	0	256.828	45.2272	600.292	698.383	728.983	560.763	538.574	695.761	436.489	659.961	264.664	0	481.155	624.277	740.066	1069.85	790.198	395.413	28.9001	256.514	974.898
LEU-DEG2-PWY	0	0	0	0	0	88.3379	0	0	396.343	0	0	0	0	0	0	243.594	66.2268	769.338	0	657.918	10.2196	491.194	0	0	340.8	1324.78	0	0	343.689	354.789	0	499.532	0	0	514.513	0	356.53	216.87	277.323	1335.57	0	25.5009	0	1067.58	742.977	1714.39	216.861	374.736	368.783
MET-SAM-PWY	4119.09	6523.12	5233.04	327.962	2213.21	2589.68	3993.08	3616.98	2661.46	3603.34	3140.41	5077.23	2826.41	1331.39	867.14	4813.07	3428.18	4323.49	2430.35	4620.48	5037.57	3717.13	7719.6	4233.22	3935.91	7631.79	1221.95	5542.76	4272.43	4986.37	181.335	2707.87	2100.59	3338.97	4173.23	3348.48	4596.91	3534.91	2212.3	4510.46	1248.06	4245.87	2586.66	6711.86	6009.21	7099.3	4083.65	6035.24	3860.82
METH-ACETATE-PWY	2386.87	0	1042	0	117.029	0	1373.4	1449.96	0	0	100.289	1193.25	1119.98	1907.4	173.029	1060.57	0	364.302	0	327.052	306.562	0	1024.02	0	179.454	65.0015	105.751	0	317.662	0	61.7688	0	0	58.6558	0	159.261	0	0	115.868	1216.14	0	0	0	768.481	0	1445.68	0	163.292	130.091
METHANOGENESIS-PWY	908.434	921.675	950.411	128.571	132.691	47.6411	818.045	1188.19	329.785	781.006	679.433	1151.99	121.152	0	0	1207.29	722.923	1419.75	403.928	1533.61	1233.76	1166.19	1149.49	1365.2	1358.65	1694.13	0	1002.32	1302.44	1418.53	0	117.551	42.2449	898.421	1397.76	1318.78	1098.58	1002.86	525.336	1505.43	437.368	1643.88	0	1012.04	599.699	1163.8	1271.18	1354.6	712.653
METHGLYUT-PWY	224.432	720.1	268.633	0	22.4975	239.984	291.225	720.949	0	471.899	287.914	338.256	644.896	0	221.892	368.281	551.058	191.998	0	335.852	441.111	327.976	533.163	320.274	89.9764	375.033	0	567.508	400.681	407.049	0	0	0	0	0	0	0	0	0	345.43	0	0	413.999	0	0	393.667	0	348.583	0
NAD-BIOSYNTHESIS-II	1689.46	2399.93	1812.9	135.526	852.944	370.328	1260.76	1944.41	336.635	1184.37	931.423	2599.26	1130.29	211.204	301.547	1547.18	1227.45	2014.87	566.838	1684.86	1552.35	1398.72	2160.33	2126.04	1664.79	2084.27	435.59	1493.65	1916.31	1844.44	0	342.811	45.7588	1132.81	1674.64	1502.43	1538.78	977.706	515.088	1850.64	616.741	1948.53	1355.37	2010	1617.8	2225.66	1765.98	1886.31	1277.41
NAGLIPASYN-PWY	2700.85	4684.29	2790.34	1636.03	1124.21	1777.88	1868.51	1556.63	3971.77	2768.16	3126.23	3869.59	2714.03	3508.95	1108.06	2630.55	4970.19	3973.67	1750.49	3206.64	2871.09	5483.86	3376.53	2221.32	3766.35	6150.14	1190.14	4756.23	3522.69	4446.63	20.979	7048.37	1227.7	973.569	4662.36	329.66	3154.04	2145.45	1843.39	4902.88	180.144	1542.89	1471.2	4183.13	7023.17	9317	3892.26	5951.45	2765.56
NONMEVIPP-PWY	9469.61	10297.1	9671.26	4895.01	4466.96	4414.01	7733.65	4827.49	6989.75	5502.78	6504.32	9471.17	5919.4	7757.28	2460.14	5631.58	7783.71	7313.35	4475.1	6707.43	7743.09	8356.64	10007.9	4803.44	7272.59	12216.5	4024.27	11893.7	8124.46	11018.1	4787.47	16603.2	8841.19	6361.64	10105	6539.59	10292.1	9864.16	4608.67	9175.6	4124.68	10007.5	5436.75	16828.8	16778.9	21191.9	10315.5	15087.2	11231.6
NONOXIPENT-PWY	15461.5	16005.2	14319.6	7716.63	6457.66	5839.21	13687.1	9476.57	9517.34	9825.92	9264.62	17020.6	10461.1	12620.8	4804.94	10506.9	12517.5	12302	5835.39	10939.5	11291.1	12469.8	17343.8	9700.47	9619.86	16459.6	7882.32	16717.3	12431.6	17106	7520.77	23653.2	13179.6	9376.7	14367.5	9939.04	14466.6	14329.3	6933.8	13217.9	6482.67	14746	8198.15	24232.9	23995.6	29606.3	14164	22024.2	16421.3
OANTIGEN-PWY	8253.71	8708.88	7697.61	4000.3	3352.4	2910.32	7016.53	4943.48	5240.13	4870.47	5369.28	7712.88	5579.37	5656.23	1924.99	5538.95	6159.28	6244.43	3304.85	5718.38	7256.98	6931.41	8757.28	4331.75	5507.02	9939.35	3232.93	9427.49	7072.68	8838.95	4122.93	11439.1	7163.41	6001.87	7791.95	6048.13	8654.83	8134.51	4453.73	7819.37	3550.06	8652.76	4424.61	13980.7	12691.2	15363.3	8181.55	12111.7	9107.18
ORNARGDEG-PWY	283.281	848.342	349.618	0	27.4424	309.839	319.621	786.765	0	523.789	280.377	390.541	679.57	0	246.573	382.815	496.912	196.876	0	384.004	520.549	358.952	581.61	356.023	106.096	468.091	0	572.213	467.293	507.509	0	0	0	0	0	0	0	0	0	444.028	0	0	530.195	0	0	466.787	0	338.92	0
ORNDEG-PWY	247.864	723.539	293.444	0	18.6667	286.745	319.446	723.059	0	433.554	256.006	356.677	645.794	0	254.217	362.204	520.337	176.229	0	306.407	423.976	306.121	508.265	326.741	94.2308	418.502	0	482.449	416.304	397.614	0	0	0	0	0	0	0	0	0	393.996	0	0	550.037	0	0	435.59	0	325.021	0
P105-PWY	1553.51	4427.3	1751.4	218.085	188.642	1273.37	1409.53	2131.4	0	2211.84	1466.91	1922.16	2506.97	0	893.652	1671.87	2211.98	1458.38	0	1970	2396.2	1833.75	2542.57	1586.36	609.013	2548.37	0	2885.73	2154.26	2646.36	0	0	0	0	0	0	0	0	585.025	2193.62	0	0	1667.1	2296.49	3381.81	2671.49	0	1624.45	0
P108-PWY	4196.71	7194.46	3847.29	2593.43	1557.86	1770.63	2770.4	1915.77	3992.68	2780.44	3733.11	5868.3	2869.85	5161.9	1339.93	2772.65	6387.59	4980.54	2138.59	4128.31	4791.45	6273.8	4656.09	2791.81	3929.85	6350.67	1898.48	5814.34	4582.81	6528.68	77.7835	4840.78	1356.08	510.553	5063.78	490.014	3278.15	3139.66	2325.12	5621.3	417.061	1680.65	1414.76	4451.14	8106.6	9511.81	2980.76	7432.01	3529.17
P122-PWY	2856.4	896.714	2768.28	784.295	837.533	777.386	1980.74	1321.87	138.94	1990.77	2349.17	3084.53	2925.82	2038.23	700.219	1753.83	954.221	921.175	460.273	928.003	3337.22	2624.17	2538.3	806.618	1452.6	2824.55	1372.43	3515.77	1147.05	3060.47	906.955	2355.81	2042.69	1252.88	1233.2	1594.88	2182.29	2761.6	1952.37	2401.61	754.546	2239.94	1365.38	3501.28	3574.39	2785.1	1351.79	1597.12	2131.28
P124-PWY	3704.36	1049.23	3947.94	1021.38	1360.83	1766.06	2600.89	1621.66	161.257	2404.4	3050.07	4084.85	3793.33	2484.32	892.007	2257.81	1132.92	1117.47	647.159	1102.2	4160.68	3325.65	3349.76	967.797	2040.75	4109.37	1783.22	4916.75	1408.5	3941.04	1912.45	3319.37	3005.41	2294.93	1608.09	2248.29	3604.71	4477.7	2670.66	3352.6	1026.31	3350.34	2383.47	5180.86	4895.52	3637.38	1867.14	1966.97	3536.57
P125-PWY	0	227.694	0	0	0	0	559.232	0	0	0	0	48.3396	0	142.559	0	45.8055	0	34.7901	0	55.8811	0	366.481	0	0	0	61.1342	0	51.5852	0	0	0	0	0	0	0	0	0	0	0	186.086	0	0	0	0	0	0	26.5335	0	0
P161-PWY	6966.37	8478.38	7123.07	3973.73	3653.15	2998.39	6134.15	5678.61	2793.19	4759.54	4967.94	6213.73	6151.29	5430.51	2588.6	4922.05	5423.37	4309.74	2692.25	4597.4	6365.68	4369.31	7420.51	2848.25	2705.65	6884.78	3162.54	7155.52	5628.97	7935.05	3939.85	9388.7	7511.32	5133.87	5545.56	5517.38	6265.64	6990.85	3714.36	5051.8	2871.5	7466.44	4637.07	12278.5	9356.36	12136.9	6598.64	10521.5	7445.14
P162-PWY	0	0	260.488	0	0	41.7133	1083.02	0	676.378	313.459	0	1232.6	424.379	134.292	0	0	0	0	0	0	199.117	640.651	621.54	0	0	615.553	0	688.848	0	387.897	0	301.576	386.13	0	0	0	0	396.74	0	0	0	142.534	0	0	164.472	0	406.07	0	253.751
P163-PWY	1035.64	110.383	1307.56	127.372	721.035	38.4394	664.054	106.93	1018.62	998.216	1015.68	1491.64	1307.95	891.902	224.297	480.297	1451.56	940.103	924.99	883.679	698.448	443.154	482.622	70.4479	343.687	119.747	72.4063	934.379	220.308	901.368	591.115	204.734	870.173	146.971	421.777	327.754	559.71	694.772	299.937	691.118	612.406	666.081	68.0911	937.812	1259.39	936.697	406.401	1455.52	919.551
P164-PWY	5093.75	6474.38	2668.96	1315.26	1573.51	2401.06	5253.47	5500.34	2231.32	3648.28	2033.35	5470.17	2501.19	4114.17	3217.01	3268.68	5644.38	3844.03	1298.73	3141.24	2686.17	4599.62	4221.89	1948.44	1846.23	3520.59	3693.46	2894.81	3166.9	4435.33	189.706	2800.44	0	1002.52	0	1444.67	1627.62	1670.82	1023.87	2614.49	0	1980.81	2468.46	3768.33	3669.71	3980.18	2207.75	2806.23	2334.24
P221-PWY	0	0	0	0	0	0	0	0	0	0	0	0	0	0	0	0	0	0	0	0	0	0	0	0	0	0	0	0	0	0	661.171	0	1444.81	0	0	0	0	693.542	0	0	0	311.909	1839.61	0	0	0	0	0	0
P23-PWY	3346.07	3763.51	3609.13	689.425	490.418	1815.97	2903.54	2479.93	2607.46	1719.64	1263.79	4023.13	1733.92	270.87	668.624	3326.56	1711.94	4421.37	355.716	2709.4	2098.57	3312.89	3266.76	2332.48	1716.41	4817.77	828.829	5047.31	2430.2	5473.34	0	3700.38	916.17	1917.12	3126.08	1097.53	2669.21	3329.85	1543.71	3573.96	937.567	2904.56	2090.39	5446.44	7293.27	5871.33	1816.05	4042.61	2621.79
P241-PWY	704.709	723.657	719.6	98	100.8	35	674.459	923.751	269.431	605.262	549.562	929.991	117.328	0	0	959.927	569.676	1195.49	312.072	1207.5	987.473	928.848	889.448	1044.48	1049.04	1302.62	0	578.2	1064.89	1089.3	0	108.947	39.392	804.66	1065.4	1006.8	1019.3	763	431.095	1218	422.642	1299.9	0	859.477	525	1115.43	1028.09	1103.06	597.587
P261-PWY	730.909	643.444	681.8	103.42	120.099	39.3432	609.917	815.128	252.763	527.919	538.914	840.513	99.5284	0	0	896.801	547.777	1065.43	286.036	1096.65	816.192	900.357	744.934	900.687	1007.86	1247.67	0	613.3	927.593	1088.6	0	96.8177	26.2857	653.59	1025.08	821.509	849.527	721.964	325.714	1141.14	333.812	1062.92	0	725.488	557.097	1013.49	843.549	1081.54	455.31
P341-PWY	1418.22	0	0	0	0	0	280.227	727.809	0	0	0	1853.16	527.281	265.711	0	0	0	0	0	0	0	0	1162.86	1044.74	0	0	572.018	0	731.215	0	0	272.731	0	0	481.22	0	0	0	0	0	207.247	0	0	0	429.46	0	0	0	0
P4-PWY	5471.41	6108.51	6306.49	809.896	2662.53	3227.36	5119.73	4075.24	3444.9	3751.72	3160.5	6073.37	3898.07	2389.89	1302.79	4188.36	4478.34	5305.53	2205.95	4518.87	5242.64	5017.99	6807.62	3877.72	4006.98	8401.06	1904.33	6503.07	5329.17	6646.08	552.993	5284.13	3647.08	4249.74	5473.54	4081.41	5850.19	5408.06	2633.74	5905.93	2079.78	5756.16	3636.74	9534.56	8806.37	10608.2	5226.98	8299.98	5672.44
P42-PWY	7093.79	11141.9	6379.21	4282.32	2320.98	3046.7	5543.69	5201.34	6433.85	6148.15	7170.11	8178.14	5360.4	8801.5	1709.26	5844.56	9322.87	9090.2	3763.15	7612.35	8059.09	9530.72	8027.22	5458.33	7335.2	11319.5	2773.81	10361.9	7255.37	10217.5	101.434	11608.8	1904.99	3274.83	8118.79	3191.39	7079.92	4986.82	3303.74	9457.01	1590.97	4951.21	2060.21	8500.19	12466.7	17480	7406	12582.1	5097.29
P441-PWY	6247.08	7502.14	5052.77	1232.03	846.995	1352.1	5550.51	4186.47	2506.08	4705.63	4140.97	6633.83	5439.57	5235.97	1684.52	5061.96	5426.48	4917.37	1763.31	4818.25	5337.31	5306.69	7285.49	3659.02	3432.34	4155.47	2432.77	5898.02	5126.35	6579.17	1208.35	5333.48	4673.77	2810.1	4799.54	3698.65	4990.28	3941.61	1633.31	3432.68	1287.82	4000.8	3652.04	7553.64	7558.13	8132.79	4542.2	8305.64	5324.34
P461-PWY	2383.25	1630.84	1779.68	126.378	283.049	745.418	1258.72	1174.94	0	544.275	1219.71	2049.32	2229.01	858.991	472.067	1035.82	660.427	768.228	247.909	905.42	1435.87	490.061	2021.43	1339.38	593.448	703.481	461.563	1528.81	1792.56	533.65	440.738	1094.9	1022.88	984.854	1057.54	1129.76	1595.18	1334.01	893.61	1306.5	999.912	793.218	1198.71	1021.61	2497.63	2712.15	497.751	1308	785.367
P562-PWY	145.667	180.962	0	0	0	0	0	0	0	0	0	44.6032	0	0	0	50.2107	0	42.08	0	0	56.3677	0	14.1825	0	0	0	0	0	0	0	0	0	0	0	197	0	0	0	57.2052	0	106.344	0	0	258.825	554.134	0	0	0	0
PANTO-PWY	6071.42	8190.43	6555.9	3107.08	3054.58	2779.79	5153.48	3824.08	5426.81	4001.85	4477.07	6343.06	3741.82	5513.31	1759.86	4171.03	6080.57	5045.24	2962.12	4635.37	5894.83	6351.08	7027.17	3661.03	5395.86	8538.78	2010.29	8949.71	5530.02	7919.11	2267.94	10780.9	4857.59	2928.01	6791.95	2821.22	6155.73	5626.67	3602.01	6756.36	2377.91	5129.89	3345.96	10107.1	11865.9	14277.9	7177.77	9717.94	6480.5
PANTOSYN-PWY	6946.17	8368.99	7447.03	3369.94	3376.8	2965.3	5604.09	4155.85	5868.02	4514.73	5211.66	7127.8	4205.71	5847.64	1813.61	4811.43	6410	6057.65	3419.14	5482.12	6552.75	7128.45	7671.47	4199.16	6081.79	10022.5	2250.81	9776.08	6341.19	8760.64	2754.7	12587.6	5562.56	3838.29	8073.56	3721.99	7626.6	6768.81	4202.11	7965.38	2828.75	6518.64	3877.88	11986.2	13357.2	16500.5	8485.14	11180	7771.85
PENTOSE-P-PWY	5958.61	7588.45	4575.3	2050.24	1177.83	926.646	4212.79	3221.16	2774.17	4549.06	4162.58	5700.81	4866.48	5747.63	1338.32	3682.8	5262.56	4159.37	975.051	4377.17	5754.2	5404.88	5293.13	3319.51	2634.31	4486.14	2509.3	5672.64	4486.14	6411.44	1053.39	4591.98	3086.74	1482.89	3586.08	2760.98	2729.44	3395.82	2629.92	3870.01	1630.75	3431.98	1580.47	5556.39	6911.25	7728.6	3089.29	6665.83	2631.17
PEPTIDOGLYCANSYN-PWY	10259.9	10810.1	10369.4	4979.62	4781.42	4469.34	8101.83	5444.36	7390.03	6246.66	7191.9	10055.9	7051.08	7928.65	2564.61	6652.12	8219	8254.04	4561.71	7216.48	8776.26	9286.8	10613.3	5292.23	7574.15	13607.2	4126.2	12664.7	8804.41	11748.4	4894.75	16799.7	9414.41	6966.67	10634.3	7217.18	11201.9	10610.5	5731.59	10613	4394.61	10775.9	5768.01	18164.7	17622.8	22445.7	11256.9	15929.1	11917.4
PHOSLIPSYN-PWY	10492.2	10863.2	10273.6	4969.93	4909.61	4715.8	8501.85	6070.55	6878.29	6198.6	6916.62	9613.53	6983.01	7680.97	2536.53	6613.51	7744.15	7814.91	4373.78	6661.24	8848.02	8286.92	10378.2	5097.93	7037.28	12570.9	4095.63	12438.2	8301.92	11708.8	5279.93	15094.7	9591.34	6942.45	9593.6	7389.08	10892.7	10515.5	5466.58	9560.36	4462.91	11044.9	6055.82	18200.3	16296.2	19884.3	10508	15114.7	12093.2
POLYAMINSYN3-PWY	930.506	1178.37	1072.14	205.258	84.1217	518.49	1260.04	1234.11	77.8447	861.576	0	1964.3	982.148	546.014	608.57	1404.3	1025.4	593.558	100.296	700.789	216.484	0	1371.88	839.258	207.526	698.989	721.018	608.218	757.573	1004.99	27.7138	823.1	860.552	219.819	780.788	349.465	1499.76	1200.85	1038.57	874.644	191.122	259.242	861.219	1510.96	1660.22	2198.89	110.28	1411.13	1281.92
POLYAMSYN-PWY	1743.8	3041.98	1678.76	199.524	225.547	1207.09	2014.38	1814.48	1340.97	1170.22	1650.65	2014.18	2325.92	553.58	612.316	1894.74	2212.73	1326.87	625.351	962.624	1729.7	1908.92	2089.36	856.671	1513.75	3218.44	712.981	2418.19	1788.71	1749.46	29.476	1543.27	1765.71	300.378	1572.04	668.288	2162.79	1868.49	1153.51	2088.22	191.832	268.829	1780.96	2972.05	2801.03	3218.91	1840.18	2252.52	1865.01
POLYISOPRENSYN-PWY	5421.94	7038.27	5180.33	3021.57	2397.49	2620.37	3600.38	3460.44	5471.97	4354.89	4791.7	6229.05	4157.81	5702.73	1690.21	4067.52	5940.47	6599.05	2900.54	5255.19	5534.51	7047.04	6298.25	3846.54	5708.67	9630.72	2196.76	8280.15	5897.92	7973.84	125.379	11453.5	2972.82	2611.06	7438.76	3533.46	6184.25	5505.78	3727.83	7978.67	1831.77	4164.09	2815.09	9792.72	12135.8	15654.6	7509.26	10473.2	5530.78
PPGPPMET-PWY	347.583	1185.39	426.401	0	34.814	453.715	449.555	1097.08	0	1140.29	904.097	558.242	1709.84	96.7328	383.39	934.953	1380.33	545.564	240.629	546.458	771.136	840.887	944.84	629.234	694.444	1259.69	0	715.032	716.316	623.588	0	139.142	0	0	84.515	0	0	0	160.343	890.284	0	0	784.001	0	0	779.296	320.284	1439.65	0
PROTOCATECHUATE-ORTHO-CLEAVAGE-PWY	0	200.232	0	0	0	0	0	0	0	0	0	0	0	0	0	0	0	46.1888	0	23.953	0	0	0	0	0	0	0	0	0	0	0	0	0	0	0	0	0	0	77.9019	0	0	0	0	359.369	521.816	0	0	0	0
PRPP-PWY	5417.6	6094.83	5028.6	1466.85	2347.26	2351.61	2710.39	3265.3	3544.65	3808.64	3435.44	5697.02	3411.76	3211.55	1242.79	2682.33	5093.51	5789.09	2192.25	4117.85	3886.98	6074.3	5345.85	2809.96	2947.4	7810.05	1488.51	6850.85	4942.86	7338.21	0	3095.31	0	0	2870.31	456.036	3155.53	3359.78	1985.45	5797.91	569.276	1649.36	2712.08	5961.1	9383.69	8440.61	615.114	5371.47	419.505
PWY-1269	2998.58	4956	2956.37	1741.07	1005.13	1663.12	2569.17	1956.87	3807.4	2854.42	2993.86	4103.88	2833.5	3377.54	1168.48	2724.55	4884.27	3683.01	1749.52	3235.19	3306.85	5536.78	3749.49	2622.61	4176.12	6239.11	1253.56	5151.72	3708.7	4551.78	392.358	7092.93	1642.86	1091.35	4821.37	731.403	3553.73	2752.51	2076.28	4691.02	478.067	1800.53	1796.84	4345.5	7221.19	8992.01	3629.33	6035.19	3157.33
PWY-1541	205.822	103.395	79.5831	0	0	0	278.127	336.59	0	347.136	171.608	81.0287	328.685	0	135.018	201.528	0	209.587	0	351.531	404.17	244.433	412.574	209.066	97.5123	0	0	413.157	131.508	365.83	0	0	0	0	0	0	0	0	73.7405	99.2398	0	0	0	0	408.008	0	0	0	0
PWY-1622	0	0	0	0	0	0	0	231.719	0	0	0	0	0	0	0	0	104.431	390.076	0	0	0	374.888	0	0	0	0	116.161	0	129.058	0	0	0	0	0	0	0	0	0	0	0	0	0	0	0	495.19	0	0	0	0
PWY-181	1051.28	1757.5	333.187	0	0	0	1658.3	1183.96	2076.73	1343.37	750.437	344.318	1469.3	1528.61	493.954	1028.8	461.91	2170.34	576.505	1743.55	1876.18	1503.78	1713.5	884.335	963.936	0	366.242	2741.93	467.864	1783.49	0	0	0	0	0	0	637.24	455.606	457.413	409.993	0	0	0	0	1918.19	0	1301.57	772.939	0
PWY-1861	5513.45	4975.75	4784.08	924.539	1428.38	194.554	5354.5	4718.46	1229.75	2661.51	2731.29	8554.44	3726.25	3168.66	1492.84	4588.98	2737.51	5597.02	1411.02	4752.62	4421.29	4349.13	6968.3	5783.4	4816.95	5580.22	3165.11	4649.98	5728.62	5163.03	2365.92	4245.87	2122.81	4535.73	5563.82	5028.98	5145.42	4545.21	1736.16	4854.91	2996.32	6146.36	2297.37	5459.6	6921.52	7477.59	4519.56	6374.32	4514.74
PWY-2941	3112.31	1489.01	4031.3	427.527	1219.26	2580.03	2910.21	2011.75	1094.03	2462.58	2305.84	2791.32	4074.16	1014.38	405.324	2783.84	2701.6	1381.41	573.441	1244.89	3723.94	3224.18	4763.59	2400.58	1408.77	2485.08	1270.93	1746.69	1281.54	1579.19	2788.23	5220.04	4138.12	3688.96	3221.62	3210.01	4217.24	4935.96	2170.68	3089.35	1971.92	4764.66	3303.04	5830.52	5305.86	5608.69	1872.85	2973.8	4323.37
PWY-2942	11629.1	12320.5	11102	5593.63	5057.65	4801.58	9273.68	6630.71	7864.86	7135.64	7861.43	11302.4	7755.07	9326.83	3144.26	7170.84	9395.08	9820.86	4879.51	8402.09	9865.18	10310.4	12051.8	6347.85	8375.75	14464.1	4805.06	13948.9	9968.45	13548.1	5245.44	17887.5	10008.8	7611.75	11459.4	7799.85	12187	11214.7	5612.77	11170	4596.16	11600.8	6256.8	19045.8	19000.8	23572.3	11638	17248	12615
PWY-3001	11126.6	11997	10707.8	5495.03	5109.18	5116.08	8990.42	6374.81	7358.58	6365.26	7308.21	11216	7176.4	9045.32	2975.23	7166.07	9194.14	9992.76	4741.04	7939.37	9303.82	9787.92	11994.5	6348.75	8247.04	13574.5	4655.17	13835.1	9543.3	13620.2	5006.95	16074.1	9075.06	7416.69	10743.5	7125.64	11363.1	10555.4	4758.34	10496	4432.24	10672.5	5959.11	17669.7	17736.4	22302.5	10896.8	16494.9	12111.8
PWY-3781	4650.99	2028.59	4045.39	692.415	2324.77	3471.67	0	590.663	5050.75	948.552	491.593	4181.2	801.257	77.7674	0	1452.92	835.803	8336.62	555.077	4774.53	115.371	5269.46	419.034	695.103	3113.23	8896.44	1366.35	10036.8	4623.86	9740.1	0	2372.94	0	0	3487.29	231.983	2284.74	4003.72	605.833	6744.63	497.826	1313.36	224.574	7437.44	11497.8	7801.39	0	3485.18	382.764
PWY-4361	0	0	0	0	0	0	0	0	0	0	0	0	0	0	0	0	0	0	0	0	0	0	0	0	0	0	0	0	0	0	0	0	0	0	0	0	0	0	0	0	0	0	0	0	0	0	0	0	0
PWY-4984	774.696	3194.5	0	1041.17	439.816	170.215	1627.97	1449.87	386.922	1197.27	1628.63	2776.98	2082.32	4397.21	258.122	1440.73	1798.59	2392.72	0	1186.47	2699.36	1270.05	1740.73	1001.19	681.914	1131.23	100.612	3036.07	969.982	1824.32	19.94	319.11	0	44.1565	890.597	213.158	259.9	43.6057	37.8997	1399.96	43.7102	0	28.6515	1957.45	1149.3	2161.88	603.056	4624.1	41.7576
PWY-5005	759.876	1438.44	825.215	208.11	0	0	1435.52	996.534	872.88	563.293	281.833	1433.57	727.647	811.778	345.999	1030.32	928.042	866.189	449.232	1010.32	1113.39	1373.35	962.794	803.784	1201.11	1275.94	531.234	1623.06	1010.97	1033.31	27.6178	798.556	455.468	16.9265	948.498	126.659	1082.83	984.834	655.013	131.275	0	0	845.54	891.782	1845.22	785.358	738.761	999.877	427.671
PWY-5022	550.345	1778.02	876.395	0	36.3237	397.433	904.7	1084.69	175.341	1004.89	511.726	1077.06	1410.66	186.414	453.28	862.617	824.748	389.452	46.9333	640.38	908.515	1029.5	980.111	450.262	667.252	1337.12	0	1050.59	658.316	1040.99	0	220.499	549.028	41.8376	168.203	161.842	219.945	201.394	691.742	763.986	0	62.9585	749.15	343.156	1169.89	753.482	162.348	776.486	0
PWY-5028	80.941	0	0	0	0	0	116.54	106.382	0	0	0	0	0	0	0	371.499	0	0	0	128.398	0	0	844.277	285.223	0	170.162	152.081	0	0	0	0	0	0	0	0	0	0	0	112.388	0	0	0	0	511.937	754.626	0	0	0	0
PWY-5088	0	0	0	0	0	0	0	0	0	0	0	0	0	0	0	63.8518	0	0	102.666	0	0	0	180.313	38.566	0	0	0	0	69.1756	0	0	0	0	0	0	0	0	55.8994	0	0	0	0	0	0	0	0	0	0	0
PWY-5097	11001.8	12088.4	10470.7	5335.9	4915.51	4497.6	8798.33	6305.49	7474.73	6953.14	7523.06	11058.9	7608.47	9065.3	3139.14	6843.25	9141.29	9269.44	4660.2	7928.5	9418.23	9856.25	11547.3	6038.12	7806.48	13401.5	4707.61	13199	9462.72	13013.8	4863.14	16130.7	9033.55	7047.84	10214.7	6834.31	11246.8	9945.79	5269.69	10652.6	4211.42	10236.6	6010.7	17193.4	17336.6	21746.6	10737.1	15765	11733.4
PWY-5100	10736.1	11611.4	10325.5	5437.1	4551.49	3977.51	8849.14	6029.92	6801.44	6408.5	7114.03	10722.1	8002.88	8558.26	3060.54	7272.58	8510.42	8423.08	4313.7	7575.41	9361.89	9198.09	11512.4	6146.16	8034.95	13503.7	4421.5	13246.9	9487.47	12278.2	5707.38	18113.4	10984.7	7473.26	11359.7	8018.77	11640.2	11412.8	6314.7	10301.2	5150.26	11410	6351.47	18788	18018.3	23702.9	11772.9	17372.2	13055
PWY-5101	12790.6	13620.8	11764.3	6217.68	5659.16	5682.31	10531.1	7600.75	7974.34	7147.69	8091.52	12870.5	8249.88	10708.2	3656.27	8490.16	10545	12108.8	5126.56	9695.23	10432.4	10937.7	13641.8	7145.09	8871.27	14533.6	5359.2	16009.4	10976.4	16361.7	5889.91	17775.2	10303.2	8597.88	11480.2	8190.32	12505.3	11852.4	5054.72	11166.8	4961.53	11738.8	6699.3	19480.9	19413.5	23826.4	11823.6	19071.2	13604.2
PWY-5103	10769.2	11790.4	10024.8	5443.15	4797.04	4919.68	8933.57	6231.65	6581.9	5914.19	6975.83	10831.5	6851.58	8927.02	2992.48	7213.2	9000.17	9780.59	4426.45	7618.14	8779.59	9112.94	11801.4	6276.23	7728.05	12300.4	4547.13	13362.3	8998.42	13381.1	5064.31	14905.4	8639.34	7509.74	9967.03	6790.53	10909.8	9927.08	4289.24	9541.05	4209.56	9829.84	5857.68	16493.3	16372.4	20339.1	10054.7	15800.7	11835.7
PWY-5104	11961.4	12772.6	11097.6	5945.3	5362.78	4723.83	10320.3	7533.81	7657.12	6782.76	7763.62	12158.9	7754.63	9678.4	3252.88	8292.36	9806.86	11590.2	4925.56	9297.42	9980.58	10452	13115.2	7030.09	8763.17	14146.4	4751.78	15500.4	10626.8	15111.3	5667.84	17724.6	10066.9	8293.47	11317.9	8111.69	12117.3	11554.4	5075.75	11098.5	4945.74	11612.3	6246.5	18906	18430.3	23576.5	11853.7	18932	13242.9
PWY-5121	9490.65	10234.3	9669.45	4824	4475.09	4286.43	7704.07	4866.27	6972.33	5499.98	6553.97	9442	6013.67	7663.54	2398.06	5792.11	7710.69	7405.38	4429.65	6723.69	7829.05	8418.39	9952.79	4829.14	7183.49	12206.3	3961.24	11882.8	8127.79	11009	4713.73	16316.1	8782.52	6421.47	10039.6	6601.17	10314.9	9873.58	4736.59	9227.59	4120.53	10066.9	5343.63	16636.6	16602	20874.5	10259.4	14790.1	11207.2
PWY-5154	4438.79	6626.43	3942.4	2685.18	1857.8	2165.45	2670.56	2410.54	2854.81	3225.71	3646.11	4611.93	2926.47	5055.85	1825.18	2847.55	5467.07	5049.44	1797.78	4290.02	4268.69	5292.17	4608.24	2600.16	3270.99	5816.03	1840.55	6036.9	4118.25	6849.08	37.3146	4820.38	1147.81	761.924	3832.51	265.906	2026.14	2393.01	1575.69	4016.33	660.542	2202.61	1537.12	4437.42	7925.88	7438.99	2090.06	6324.4	2510.61
PWY-5177	1314.89	1748.74	1342.62	116.32	195.216	966.94	750.355	1129.95	971.445	794.082	435.116	1515.55	1229.09	0	525.581	854.845	1080.02	787.489	168.242	1022.02	847.964	1587.19	1068.05	676.122	680.843	2148.33	292.88	2490.09	1123.88	2338.94	104.993	612.753	596.352	0	588.495	0	401.738	1155.17	366.385	764.335	137.625	246.339	1100.4	1259.16	2830.4	2225.29	186.486	990.886	492.61
PWY-5180	263.704	676.474	0	0	0	0	0	804.691	0	0	0	330.931	0	0	0	321.506	395.814	179.32	0	366.852	461.698	0	554.402	350.117	0	0	0	0	440.251	0	0	0	0	0	0	0	0	0	0	0	0	0	0	0	0	0	0	347.272	0
PWY-5181	0	190.226	0	0	0	0	0	0	0	0	0	0	0	0	0	0	0	43.713	0	23.6343	0	0	0	0	0	0	0	0	0	0	0	0	0	0	0	0	0	0	0	0	0	0	0	0	0	0	0	0	0
PWY-5182	263.704	676.474	0	0	0	0	0	804.691	0	0	0	330.931	0	0	0	321.506	395.814	179.32	0	366.852	461.698	0	554.402	350.117	0	0	0	0	440.251	0	0	0	0	0	0	0	0	0	0	0	0	0	0	0	0	0	0	347.272	0
PWY-5188	4678.65	4934.39	4720.13	2630.17	2403.31	1838.62	3921.87	3383.03	4584.3	3706.54	2418.66	4916.05	3203.36	3328.62	1085.57	3719.46	4204.22	5595.33	2654.95	4246.8	4089.98	4363.43	5230.2	2781.71	3795.39	6169.31	2070.69	6696.48	4711.27	6681.38	1331.62	5717.74	2758.25	2103.3	4557.98	2397.47	4644.88	4376.19	2774.65	5509.41	1872.2	3778.35	1952.64	7090.29	6820.49	9213.57	4993.71	7649.13	4756.89
PWY-5189	4297.68	4618.34	4276.79	2454.84	2271.72	1652.77	3533.6	3272.18	4266.61	3591.04	2159.26	4644.32	2958.06	3024.21	1097.87	3485.99	4066.95	5245.78	2503.8	3935.77	3823.67	4050.57	4896.28	2632.84	3533.66	5562.94	1951.31	6067.8	4268.43	6220.75	1148.23	5230.4	2469.27	1844.62	4195.98	2083.94	4156.92	3970.47	2592.27	5036.69	1641.88	3388.85	1790.51	6295.85	6070.43	8296.01	4483.2	6950.46	4399.29
PWY-5198	534.545	545.455	560.727	76.3636	78.5455	27.2727	480	699.273	190.909	459.273	400.364	680.727	69.8182	0	0	713.455	424.364	834.545	237.818	903.273	726.545	687.273	676.364	808.364	804	1005.82	0	450.545	770.182	835.636	0	69.8182	25.0909	620.727	830.182	783.273	757.091	594.545	310.909	949.091	302.182	976.364	0	601.091	409.091	804	751.636	802.909	423.273
PWY-5265	1413.1	0	0	0	0	0	0	0	0	0	0	1966.31	0	0	0	636.101	0	0	0	0	895.873	444.455	1838.19	1807.85	354.88	0	711.661	0	1147.97	0	0	0	0	0	0	0	0	0	0	0	0	0	0	0	0	0	0	750.177	0
PWY-5304	684	633.2	180	191	0	35	976	828	1556	1028	492	503.2	852	1801.2	344	571	454	1644	543	1541	1964	892	1228	568	748	0	212	2066	660	1736	0	0	0	0	0	5.76	1208	468	1344	740	2.24	0	0	0	1188	800	811.76	581	420
PWY-5345	3275.76	4409.99	2209	503.191	1014.93	1047.91	2468.35	2391.45	2295.74	2625.19	2375.03	3162.17	2078.03	925.966	928.826	2707.54	3247.59	4283.05	793.043	3704.52	2330.93	3406.07	3048.84	2117.66	1920.31	4448.36	839.251	4652.08	3537.13	4818.44	0	1511.57	221.829	346.399	2907.56	208.574	2699.69	721.18	1437.32	3979.59	367.305	1071.49	1347.94	4135.06	5112.24	6166.3	3048.31	4607.1	1612.15
PWY-5347	5129.89	7630.29	6309.79	477.338	2747.36	3060.77	4884.42	4143.15	3447.67	4165.67	3844.92	6224.26	3542.32	1869.76	1118.54	5267.38	4293.24	5241.62	2927.34	5272.5	5912	4674.37	8663.4	4664.75	4736.41	8958.82	1606.75	6910.04	5182.01	6207.08	266.755	3781.34	2811.82	4002.09	5260.58	3925.1	5710.69	4490.72	2688.84	5570.2	1631.65	5217.12	3160.29	8446.03	7757.63	9254.7	5192.9	7641.48	4976.41
PWY-5384	2596.84	2253.34	1340.1	206.042	71.3305	342.442	1391.1	2082.75	298.333	1678.02	1663.3	2544.43	2896.12	1973.92	310.846	794.904	1280.37	727.612	31.8784	979.098	2495.28	1494.55	3255.13	1276.21	266.168	1884.67	1221.33	1848.91	1891.76	2696.28	1131.32	1540.37	2335.56	1647.87	1171.58	1660.36	3016	1207.25	1594.93	1467.89	165.401	1114.12	1782.74	2271.06	1810.01	1056.65	1061.96	3371.29	2677.58
PWY-5415	42.8002	539.813	0	0	0	0	0	63.0855	0	0	0	68.8557	0	0	0	76.1001	26.04	61.6767	0	35.8665	97.2462	0	24.0142	19.4896	0	0	0	0	126.579	0	0	0	0	0	0	0	0	0	0	0	0	0	0	0	0	0	0	54.9279	0
PWY-5417	0	158.097	0	0	0	0	0	0	0	0	0	0	0	0	0	0	0	36.2809	0	19.683	0	0	0	0	0	50.5919	0	0	0	0	0	0	0	0	0	0	0	0	58.8	0	0	0	0	272.4	398.4	0	0	0	0
PWY-5431	0	158.097	0	0	0	0	0	0	0	0	0	0	0	0	0	0	0	36.2809	0	19.683	0	0	0	0	0	50.5919	0	0	0	0	0	0	0	0	0	0	0	0	58.8	0	0	0	0	272.4	398.4	0	0	0	0
PWY-5484	7900.46	10351.2	7319.61	3300.61	2259.1	2860.41	6251.17	4924.08	5040.6	5882.36	6791.4	8757.36	7231.94	7559.12	1831.82	6477.8	7595.84	7074.14	2586.26	5961.79	8605.11	8542.73	9050.24	4928.35	5661.34	8422.68	3053.14	8020.76	5850.79	8530.77	2838.22	12723.9	6306.51	3843.07	7871.91	4938.41	6612.73	6977.94	5308.43	9087.12	2254.54	6272.96	4458.49	12555.4	12284.8	14837.3	7943.93	10891.2	7047.39
PWY-5505	5262.29	6154.37	6461.62	2288.01	2769.51	2511.58	5738.25	2848.73	1495.16	1653.17	2172.45	6442.28	3869.43	3335.21	1572.08	3820.62	3215.8	1975.16	2262.36	2450.04	4231.91	3028.35	6180.33	3887.66	3945.15	5630.36	2190.05	6149.02	4419.58	5291.38	4422.85	10945	7923.67	4954.27	5741.36	5356.08	7474.87	7436.92	3172.53	3525.79	2984.46	6929.03	5589.09	10480.5	9741.67	11303	4964.86	8295.68	9533.34
PWY-5507	0	0	0	0	0	0	0	0	0	0	0	0	0	0	0	0	0	0	0	0	0	0	0	0	0	568.88	0	0	0	0	0	0	0	0	0	0	0	0	642.15	0	0	0	0	1456.39	1781.89	0	0	0	0
PWY-5509	6563.72	8559.95	6155.5	3370.97	2884.49	2370.82	5398.56	3839.37	3863.81	3792.94	5415.78	6818.11	5120.55	6259.43	2208.17	4116.5	5702.49	4576.43	2661.69	4447.55	6290.75	4882.16	7179.8	3008.11	4395.74	6799.27	3106.87	8224.21	5581.26	8150.82	2846.57	8598.65	5963.95	3987.65	6195.72	3684.88	7082.54	5508.15	2692.39	4818.01	2026.35	5119.86	3537.6	9689.87	8913.99	11564.3	6802.67	9960.8	7518.69
PWY-5532	0	0	0	0	0	0	59.6545	0	0	0	22.7451	0	0	0	0	73.9056	0	389	0	0	0	0	0	118.889	20.6316	69.0212	0	163.003	0	102.713	0	0	0	0	0	0	0	0	0	0	0	0	0	0	0	0	41	66.3194	0
PWY-5659	7004.42	8784.21	6912.54	4212.21	3121.75	3492.58	5114.67	3969.36	6123.01	5083.31	5529.04	7311.56	5396.8	7141.02	2590.08	4657.3	7552.25	8247.78	3387.97	6806.84	6722.74	7793.12	8288.06	3945.12	5852.45	11144.5	3412.83	9503.33	7233.64	9581.68	1607.06	15419.4	4501.95	3894.5	8661.84	2719.74	7053.07	5593.26	3833.01	8970.16	2112.22	5955.95	3090.68	12291.4	14316	19086.8	9210.88	12699.9	8019.4
PWY-5667	11640.4	11939.8	11376.5	5354.82	5333.73	4988.2	9290.29	6703.72	7866.21	6842.29	7922.82	11043.3	7785.25	8610.58	2978.84	7496.26	8676.18	9018.59	5051.18	7868.8	9575.73	9294.55	11468.6	5503.25	7895.51	14293.3	4654.67	13960	9653.22	13329.9	5496.89	17133	10205.3	7192.95	10826	7813.72	11773.9	11668.4	6141.92	10575.4	4554.74	11729.3	6812.36	19885.8	18420.5	22403.8	11733.9	17041.9	13129.1
PWY-5676	3268.23	4430.77	596.839	796.533	238.998	181.918	3493.16	858.006	637.069	1990.6	2859.16	4628.62	4660.54	3226.54	744.385	2944.23	3328.55	2449.87	1400.33	1537.58	1894.24	2395.09	3620.13	0	1702.57	2654.19	1720.41	2100.07	2479.77	2343.16	3158.1	2803.57	5780.19	2523.18	2057.02	2618.71	4031.31	3986.26	1867.8	3888.31	1564.53	2775.37	1834.53	5402.17	6669.91	4999.27	3835.59	5242.95	5140.92
PWY-5677	368.421	1116.58	720.2	0	0	0	1226.43	571.85	255.017	640.637	280.644	1841.09	933.876	516.628	223.843	664.201	882.006	404.206	67.4281	502.466	296.33	609.81	745.383	511.68	220.263	706.958	399.645	952.681	478.88	576.571	0	267.944	687.031	0	282.803	0	0	304.818	256.655	160.262	0	86.1923	292.668	145.83	450.896	545.757	247.535	668.399	0
PWY-5686	11549.4	12151.4	11483.2	5416.66	5319.71	4730.07	9095.3	6286.49	7724.71	6790.49	8012.29	11327.8	7668.79	8782.27	2873.92	7598.95	9114.52	9705.88	5063.83	8178.62	9816.54	10435.9	11866.9	6293.3	8669.77	14963.7	4516.49	13941.3	9885.64	13332.8	5204.78	18214.2	9996.51	7740.05	11868.2	8039.79	12477.5	11446.7	6279.16	11933.7	4819.46	11928.5	6163.07	19791.4	19424.6	24457	12478.5	17446.7	13207.6
PWY-5695	9031.54	10629.5	8255.82	3750.1	3541.22	3897.11	6575.15	5819.4	6972.92	5857.31	6545.4	8955.03	5987.49	6947.45	3081.15	6010.85	8677.54	8879.88	3861.36	7589.11	8219.44	9767.71	9558.9	5262.98	7362.91	13287.6	4345.15	10416.6	9091.57	10845.3	2037.17	14684.6	5470.65	4958.13	10586.1	4608.34	9403.28	7825.53	4373.83	10258.3	2869.14	7876.9	4210.44	13732.1	16760.9	21540	9826.32	13459.1	8707.12
PWY-5705	822.15	1187.03	266.893	155.429	26.6757	178	646.781	919.044	110.014	756.856	145	306.549	470.792	508.567	648.664	511.613	842.565	383.776	42.4193	588.543	289.889	276.982	641.887	247.864	74.3448	270.115	315.1	297	488.595	716.506	0	0	0	0	0	0	0	0	0	223	0	123.739	892.471	233.319	159.66	393.151	0	251.163	0
PWY-5747	142	669.47	175	0	14	178	222.471	488	0	324.802	145	241.057	383.18	0	165	218.66	328.313	139.752	0	246.443	266	173	332.094	244.096	63.3403	321.538	0	341.535	319.892	257	0	0	0	0	0	0	0	0	0	247.925	0	0	357.705	0	0	271.063	0	388.028	0
PWY-5837	349.011	1077.37	384.153	0	32.0145	351.156	340.495	742.099	0	542.313	306.249	568.387	683.2	0	308.84	461.474	633.034	389.764	0	535.4	575.5	381.785	736.229	406.242	554.742	1229.62	0	664.631	868.918	639.449	32.8674	291.36	197.779	317.727	78.2967	329.251	193.292	171.837	141.77	838.246	149.611	302.032	691.611	689.146	139.134	994.805	331.661	800.95	288.596
PWY-5838	950.005	2403.58	1004.83	0	101.99	726.798	826.989	1282.97	0	1303.85	864.163	1427.74	1516.02	0	593.788	1121.77	1593.54	1104.69	0	1331.99	1477.14	1118.01	1692.17	940.757	1351.19	2773.48	0	1729.54	1901.89	1697.42	47.9437	903.889	482.557	655.465	256.359	458.19	575.098	490.339	419.09	2035.58	244.368	707.807	1089.96	1702.58	455.112	2687.34	952.921	2089.7	782.289
PWY-5840	961.516	2439.3	1019.87	0	102.316	736.948	843.841	1318.9	0	1310.81	869.601	1443.1	1549.37	0	602.894	1136.39	1599.43	1104.32	0	1335.73	1494.96	1119.24	1715.23	942.346	1353.51	2793.86	0	1744.72	1925.18	1711.11	57.3118	906.293	497.35	673.273	256.576	490.12	578.365	495.398	422.58	2040.55	258.087	721.187	1127.21	1721.96	455.583	2699.92	957.451	2104.82	791.263
PWY-5845	752.964	1969.47	824.36	0	78.5	634.355	712.252	1200.8	0	1112.27	700.247	1065.24	1336.66	0	529.737	906.718	1338.63	748.109	0	1072.17	1234.64	888.251	1433.59	801.501	439.114	1775.82	0	1430.87	1594.17	1397.58	47.9437	519.548	413.145	579.011	0	423.177	454.002	393.04	0	1422.51	233.945	599.911	1032.76	1426.75	347.25	2031.58	207.074	1650.94	635.923
PWY-5850	752.964	1969.47	824.36	0	78.5	634.355	712.252	1200.8	0	1112.27	700.247	1065.24	1336.66	0	529.737	906.718	1338.63	748.109	0	1072.17	1234.64	888.251	1433.59	801.501	439.114	1775.82	0	1430.87	1594.17	1397.58	47.9437	519.548	413.145	579.011	0	423.177	454.002	393.04	0	1422.51	233.945	599.911	1032.76	1426.75	347.25	2031.58	207.074	1650.94	635.923
PWY-5855	513.16	1073.2	395.528	0	34.2632	364.921	1065.41	1014.3	242.395	586.206	332.074	455.969	749.842	161.685	327.51	477.55	842.292	502.35	235.354	467.921	610.957	764.912	692.066	422.42	117.836	659.246	118.856	980.51	715.019	628.917	0	120.929	0	0	66.4517	0	0	0	116.449	509.888	0	0	565.651	689.903	736.21	621.181	51.9043	674.145	89.4597
PWY-5856	513.16	1073.2	395.528	0	34.2632	364.921	1065.41	1014.3	242.395	586.206	332.074	455.969	749.842	161.685	327.51	477.55	842.292	502.35	235.354	467.921	610.957	764.912	692.066	422.42	117.836	659.246	118.856	980.51	715.019	628.917	0	120.929	0	0	66.4517	0	0	0	116.449	509.888	0	0	565.651	689.903	736.21	621.181	51.9043	674.145	89.4597
PWY-5857	513.16	1073.2	395.528	0	34.2632	364.921	1065.41	1014.3	242.395	586.206	332.074	455.969	749.842	161.685	327.51	477.55	842.292	502.35	235.354	467.921	610.957	764.912	692.066	422.42	117.836	659.246	118.856	980.51	715.019	628.917	0	120.929	0	0	66.4517	0	0	0	116.449	509.888	0	0	565.651	689.903	736.21	621.181	51.9043	674.145	89.4597
PWY-5860	542.08	1513.43	606.8	0	53.6573	500.022	524.829	950.213	0	831.068	499.48	773.822	1055.2	0	435.047	663.66	990.419	527.711	0	790.681	910.524	622.645	1077.26	603.649	305.585	1319.68	0	1041.81	1228.4	1012.2	38.7714	355.31	314.294	460.204	0	374.496	317.752	278.773	0	1046.36	199.852	453.297	891.635	1056.62	235.156	1456.45	140.19	1191.71	459.855
PWY-5861	698.539	1911.34	756.895	0	70.245	588.53	619.888	1028.39	0	994.912	626.658	1069.79	1227.11	0	501.715	840.579	1204.2	801.43	0	1008.23	1112.58	794.279	1301.41	724.866	1034.58	2203.05	0	1283.96	1510.97	1252.57	38.7714	630.195	376.012	534.538	174.27	416.772	407.929	353.375	299.301	1567.13	211.407	547.971	956.651	1288.5	309.719	1974.61	683.296	1542.35	576.944
PWY-5862	542.08	1513.43	606.8	0	53.6573	500.022	524.829	950.213	0	831.068	499.48	773.822	1055.2	0	435.047	663.66	990.419	527.711	0	790.681	910.524	622.645	1077.26	603.649	305.585	1319.68	0	1041.81	1228.4	1012.2	38.7714	355.31	314.294	460.204	0	374.496	317.752	278.773	0	1046.36	199.852	453.297	891.635	1056.62	235.156	1456.45	140.19	1191.71	459.855
PWY-5863	396.832	1212.63	436.588	0	36.5515	396.342	386.677	829.78	0	610.87	347.763	644.009	768.764	0	346.073	521.908	714.758	442.279	0	605.015	651.209	433.635	832.483	458.67	626.897	1385.33	0	753.545	978.044	724.82	37.5244	332.118	225.309	360.688	89.3825	373.752	220.328	195.909	161.404	946.095	170.119	343.758	774.93	782.863	158.816	1129.04	377.311	907.884	328.638
PWY-5896	752.964	1969.47	824.36	0	78.5	634.355	712.252	1200.8	0	1112.27	700.247	1065.24	1336.66	0	529.737	906.718	1338.63	748.109	0	1072.17	1234.64	888.251	1433.59	801.501	439.114	1775.82	0	1430.87	1594.17	1397.58	47.9437	519.548	413.145	579.011	0	423.177	454.002	393.04	0	1422.51	233.945	599.911	1032.76	1426.75	347.25	2031.58	207.074	1650.94	635.923
PWY-5897	866.519	2257.34	922.995	0	90.3819	684.473	768.555	1244.49	0	1209.85	783.229	1315.88	1431.44	0	564.934	1041.55	1467.99	997.213	0	1227.14	1361.77	1005.94	1578.24	871.859	1244.51	2583.71	0	1584.4	1783.84	1551.55	53.4567	804.772	451.155	621.612	226.091	463.13	515.659	443.27	377.238	1876.83	241.4	658.12	1066.92	1566.76	401.52	2442.83	858.518	1911.48	712.447
PWY-5898	866.519	2257.34	922.995	0	90.3819	684.473	768.555	1244.49	0	1209.85	783.229	1315.88	1431.44	0	564.934	1041.55	1467.99	997.213	0	1227.14	1361.77	1005.94	1578.24	871.859	1244.51	2583.71	0	1584.4	1783.84	1551.55	53.4567	804.772	451.155	621.612	226.091	463.13	515.659	443.27	377.238	1876.83	241.4	658.12	1066.92	1566.76	401.52	2442.83	858.518	1911.48	712.447
PWY-5899	866.519	2257.34	922.995	0	90.3819	684.473	768.555	1244.49	0	1209.85	783.229	1315.88	1431.44	0	564.934	1041.55	1467.99	997.213	0	1227.14	1361.77	1005.94	1578.24	871.859	1244.51	2583.71	0	1584.4	1783.84	1551.55	53.4567	804.772	451.155	621.612	226.091	463.13	515.659	443.27	377.238	1876.83	241.4	658.12	1066.92	1566.76	401.52	2442.83	858.518	1911.48	712.447
PWY-5910	1229.47	880.671	1103.77	0	195.875	47.5163	0	712.992	492.636	1243.86	1149.04	971.265	1762.42	493.395	0	1319.38	565.28	1769.05	0	1119.94	1773.62	1465.93	814.024	908.974	649.682	2241.94	192.507	1050.39	1450.67	1208.82	0	961.365	734.47	638.309	1101.97	632.301	1524.51	869.69	1739.66	2120.07	257.953	53.6937	481.009	1621.6	1388.55	1847.43	1619.15	1595.24	965.747
PWY-5913	5232.7	5704.55	4333.51	849.307	1942.13	2277.12	3534.56	2466.12	4594.89	3117.77	3231.48	5598.04	1917.73	5001.74	803.769	3748.83	3142.03	6491.01	1404.42	5592.16	5623.77	6238.79	4176.02	3872.09	5452.38	8447.57	1337.2	8303.28	5312.57	8166.82	1121.88	4171.37	1052.12	2354.86	5813.96	1147.21	3806.25	3265.55	2082.74	7742.06	835.604	2471.38	1759.65	6332.54	9255.31	9487.25	5683.46	7791.58	2257.63
PWY-5918	1879.29	1673.38	1763.49	305.913	804.205	1221.19	646.629	1439.68	1678.69	1032.84	851.574	1930.26	1156.82	453.737	411.581	1299.15	1154.68	2721.73	138.121	1660.87	964.574	2063.39	1119.77	979.744	934.495	2958.66	445.837	3067.6	1283.66	3388.75	0	2926.01	706.058	688.354	1695.12	434.146	2018.13	1318.69	1046.17	2295.53	311.373	967.147	940.42	2687.82	3659.26	3989.64	291.959	3706.17	720.885
PWY-5920	105.639	997.053	407.757	156.136	148.456	782.568	397.877	803.939	994.964	582.236	388.132	706.711	175.911	0	71.2563	576.179	673.723	1393.59	82.0458	1074.97	496.305	1436.38	445.22	516.857	599.803	1891.71	291.729	1773.18	524.482	1356.54	0	802.846	0	0	835.825	0	635.203	893.35	170.512	1544.09	150.854	386.56	566.45	1589.84	2526.85	2344.03	0	660.924	136.404
PWY-5971	4974.99	4934.41	3057.01	0	0	0	766.231	1759.43	2442.18	4778.76	5401.21	4692.88	4259.59	3579.67	0	3104.08	4327.77	2294.19	0	3331.66	6774.79	5805.92	5048.72	3966.26	3047.26	6458.81	2355.6	3408.16	4285.4	4367.73	0	8228.8	1287.46	3160.89	3303.18	1008.55	6423.18	633.469	2408.21	6309.29	440.749	0	2147.06	6988.16	5165.11	10264.8	6413.25	4144.17	5119
PWY-5973	11308	12119.5	10554.2	5845.76	5027	4838.86	8029.9	5996.46	8087.65	7176.05	8025.85	10183.8	7159.24	9717.29	3219.59	6859.33	9151.28	9183.38	4931.4	8121.8	9573.31	9513.37	11282.7	5866.13	8492.46	14048.4	4453.09	14895.2	9302.87	13144.6	4960.32	17643.6	8436.5	6845.7	10878.9	6157.29	11504.5	9700.56	5183.22	11426.1	4338.43	9422.42	5597.8	18404.9	17914.4	25150.9	12071.1	17074.3	11357
PWY-5989	3845.83	3940.05	2194.79	0	41.7848	2148.83	531.938	1275.65	2594.18	4100.59	4688.82	3795.03	3381.39	2784.06	455.489	2402.57	3875.65	2934.64	1430.02	3965.89	5877.37	4983.93	4196.2	4061.67	3808.03	5606	2090.09	2630.12	3814.68	3416.88	0	6978.54	866.815	2597.11	4552.67	696.321	5343.08	414.105	1828.18	5283.38	295.109	594.992	1601.77	5390.81	3768.29	11106	5707.93	3242.66	4138.9
PWY-6071	218.748	768.757	270.306	0	20.3921	247.31	277.27	671.967	0	377.773	197.613	313.219	528.525	0	232.501	322.282	449.02	166.324	0	311.225	374.636	273.273	450.388	296.821	91.4155	405.518	0	484.561	408.179	397.348	0	0	0	0	0	0	0	0	0	317.298	0	0	479.105	0	0	381.232	0	292.356	0
PWY-6121	11314.7	12673	11324.3	5557.03	5110.73	4643.9	8860.86	6311.25	7774.47	7151.03	7627.57	11562.3	7230.66	8704.32	2749.72	7102.96	9504.38	9883.43	5119.11	8240.91	10348.8	10639.7	12110.4	6682.35	8771.65	14955.4	4424.44	13624	10005.5	13502.1	4934.62	17056.2	9200.12	7390.99	11576.9	7862.23	11477.5	10791.9	5519.37	11218.7	4548.85	11664.1	5812.52	18268.9	18316.4	23393	11878.8	17358.5	12361.7
PWY-6122	11469.8	12487	11539.9	5530.21	5216.75	4695.32	9175.56	6772.15	7835.68	7193.88	7605.53	11677.8	7138.68	8584.67	2790.12	7499.78	9382.98	10458.3	5135.16	8767.25	10424.2	10685.2	12287.3	7004.3	9043.78	15407.2	4413.27	13860.4	10353	13805.1	5024.53	17085.5	9344.62	7597.7	12157.9	8338.51	11760.8	11211	5621.96	11539.8	4662.5	12299	5801.96	18879.1	18283.2	23701.3	12490.6	18271.5	12553.8
PWY-6123	10078	11264.8	10243.8	5055.07	4764.14	4503.51	8199.51	5499.63	7551.59	6247.62	6993.76	10307.1	6602.61	8189.67	2638.54	6460.67	8467.78	8972.99	4671.39	7533.14	8936.44	9731.8	10822.5	5808.73	8167.54	14278	4141.99	12827.2	9038.36	11973.3	4606.55	17260.2	9021.34	6892.28	11191.9	7045.49	11231.6	10353.4	5386.92	10607.5	4143.76	10765.9	5671.22	17462.4	18045	22817.2	11512.5	16205.7	11873.8
PWY-6125	7330.09	7665.87	6291.22	2155.86	2827.24	2271.28	4639.28	4225.2	5583.22	5514.87	4836.42	7858.47	5668.59	6168.67	1882.91	5438.43	6301	7467.22	2504.51	6280.41	6993.97	7365.39	7719.22	4999.56	5764.67	10172.4	2587.75	9371.3	7339.15	8809.89	1692.06	8754.4	3023.87	3276.75	7392.26	4245.51	6773.51	5364.59	3944	8463.49	2331.23	4918.03	3271.06	10449.4	12360.2	14935.5	7009.27	11219.7	5058.56
PWY-6126	11622.9	12538.9	11265.1	5361.38	5385.56	4826.35	9221.45	6635.42	8041.67	7308.54	8090.82	11848.8	7952.62	9027.85	2994.4	7753.06	9420.51	10127.1	4861.88	8625.94	10256	10368.9	12431.6	6451.42	8213.91	14958.9	4817.8	13856.6	10227.8	13412.7	4914.07	18827.3	9683.3	7630.64	12125.6	7752.92	12411.9	11290	6010.7	11859.4	4654.31	12157.9	5715.98	19856.4	19319.8	24642.2	12766.7	18275.3	12480.6
PWY-6141	533.373	530.399	544.527	76.6696	72	25	480.059	659.829	175	421	414.459	644.663	72.1907	0	0	727.176	425.318	1052.21	241.053	848.444	691.267	671.586	656.288	796.932	759.042	960.489	0	518.224	733.482	860.335	0	72.2397	26.1352	571.096	761	718	739.968	558.604	316.065	910.842	288.403	907.858	0	579.515	375	784.861	742.277	787.718	417.171
PWY-6143	0	0	0	0	0	0	0	0	0	175.942	0	0	29.4958	0	0	0	0	61.6328	0	162.139	0	0	0	142.569	0	0	0	0	0	0	0	0	0	0	0	0	0	0	0	0	0	0	114	0	0	0	0	204.181	0
PWY-6147	4132.22	6956.62	5130.03	2017.51	2776.57	1877.71	3012.39	2203	3753.68	2955.59	3999.89	6018.58	3705.69	4450.14	1104.09	3510.34	4800.57	4633.75	2361.49	3920.03	4400.62	5419.88	5648.59	3333.59	4413.27	7927.97	1454.83	6047.81	4495.6	5848.43	1180.75	10003.5	3452.75	2185.38	5899.2	1771.75	4832.45	3650.16	2695.6	5858.05	1051.44	3371.62	3525.79	7557.68	9794.51	13088.3	6217.9	8031.41	4891.9
PWY-6148	1176.5	1268.89	1205.61	193.976	201.497	109.012	1088.78	1271.73	460.898	901.443	835.434	1191.67	259.12	0	0	1180.29	975.711	1578.75	483.634	1531.02	1490.77	1378.78	1317.16	1086.84	1569.85	1981.37	0	1090.96	1411.81	1729.13	0	187.986	68.0735	751.788	1290.62	1248.28	1178.79	1179.84	575.693	1548.32	418.31	1561.13	0	1357.72	748.765	1393.01	1532.26	1789.04	991.605
PWY-6151	7586.53	7715.83	7393.68	4144.73	3198.96	2881.89	5341.33	3673.97	4092.18	4094.63	4876.7	6443.7	5197.15	5075.43	2075.07	3917.96	4840.29	4388.97	2789.04	4155.09	5905.4	5551.46	8036.27	3852.39	5403.72	9065.65	2715.09	7815.72	6363.53	7558.91	4268.86	14023.5	7502.67	5786.55	7644.39	5619.5	8416.11	7536.68	4334.27	6772.68	3208.6	8452.05	4793.26	13187.4	12336	15923.7	7485.92	10468.8	9781.3
PWY-6163	9730.59	10717.5	9995.53	4906.52	4651.95	4343.07	8448.18	5704.63	7373.26	5657.63	6628.42	10138.8	5837.19	7693.57	2574.23	6614.32	7988.27	8879.92	4667.37	7488.73	8243.83	8429.95	10627.6	5811.8	7914.42	13316.1	3913.22	12803.5	8781.61	12054.2	4681.69	16331.6	8271.86	6711.77	10455.7	6614.1	10685.3	9980.29	4767.92	10314.6	4367.06	10417.1	5582.45	16989.6	16774.5	22357.4	11227.9	15501	11537
PWY-6165	774.563	1229.74	804.105	0	79.7757	66.0332	922.107	1412.19	0	961.745	659.335	949.96	223.985	0	0	984.87	917.169	663.668	0	1061.45	1169.56	879.148	1339.46	1008.81	341.113	1189.34	0	1265.19	1178.54	1277.5	0	0	0	0	0	0	0	0	0	1111.36	0	0	0	0	0	1145.16	0	996.686	0
PWY-6167	1438.41	1472.46	1440.7	223.838	228.065	81.592	1268.55	1604.09	547.395	1174.48	1078.07	1762.95	222.468	0	0	1731.09	1175.86	2565.31	636.278	2072.63	1813.79	1773.57	1771.66	1828.2	1920.83	2577.61	0	1508.01	1908.16	2304.54	0	210.757	75.7618	1352.65	2048.46	1557.17	1882.05	1478.76	813.447	2298.8	704.689	2151.52	0	1608.58	1164.17	2208.31	1954.59	2268.04	1149.57
PWY-6174	812.096	775.848	827.858	91.6705	114.54	37.9484	567.892	902.528	300.095	713.571	638.419	939.078	141.968	0	0	1070.62	576.191	1588.17	276	1143.03	1093.46	1035.29	897.471	1086.24	993.136	1528.3	0	857.661	1046.36	1241.38	0	137.365	51.3706	754.299	1055.12	951.437	1094.07	827.306	546.708	1412.87	383.646	1098.84	0	960.368	680.947	1180.45	1121.66	1158.29	642.239
PWY-6182	0	152.546	0	0	0	0	0	0	0	0	0	0	0	0	0	0	0	35.0246	0	18.8427	0	0	0	0	0	47.5649	0	0	0	0	0	0	0	0	0	0	0	0	0	0	0	0	0	0	0	0	0	0	0
PWY-6185	0	166.584	0	0	0	0	0	0	0	0	0	0	0	0	0	0	0	38.1989	0	20.9939	0	0	0	0	0	55.5404	0	0	0	0	0	0	0	0	0	0	0	0	0	0	0	0	0	0	0	0	0	0	0
PWY-621	4055.92	6332.66	4041.49	1228.46	1941.84	2828.25	3814.33	3293.75	809.022	3004.22	3024.33	5977.16	5281.62	4820.93	1613.87	4015.93	4362.51	3331.31	1412.14	3453.4	4705.25	2001.6	5755.76	3371.74	2421.3	4086.02	2643.88	4832.01	3826.58	5022.97	3562.99	8874.76	7399.42	5340.34	5279.31	5409.72	7139.1	6502.77	2962.93	3001.55	2163.85	6723.53	5957.78	9990.97	8102.79	10645.9	5347.55	7556.15	9045.98
PWY-6263	678.591	989.64	572.991	294.74	203.797	0	1020.13	528.32	1100.23	1341.36	1293.34	989.405	701.929	1297.05	219.603	933.431	1698.13	1372.18	996.237	1331.19	1256.87	1638.58	1098.5	1061.13	1159.49	461.067	145.286	1382.46	687.865	1296.72	0	0	52.3288	0	554.166	0	852.967	286.006	733.359	344.023	0	0	297.98	50.6644	1034.21	380.093	547.906	1277.32	0
PWY-6269	6571.08	8582.83	6163.17	3360.13	2878.82	2381.72	5413.42	3842.84	3866.51	3797.34	5421.93	6815.41	5123.21	6262	2213.95	4123.52	5704.08	4562.48	2655.57	4454.07	6284.52	4897.56	7183.04	3008.72	4411.07	6851.11	3109.94	8229.5	5592.78	8141.52	2854.04	8735.93	5994.97	3998.56	6263.82	3683.98	7127.74	5529.81	2711.13	4854.94	2024.08	5136.46	3563.27	9731.14	9009.3	11665.5	6847.72	9995.26	7599.31
PWY-6277	11469.8	12487	11539.9	5530.21	5216.75	4695.32	9175.56	6772.15	7835.68	7193.88	7605.53	11677.8	7138.68	8584.67	2790.12	7499.78	9382.98	10458.3	5135.16	8767.25	10424.2	10685.2	12287.3	7004.3	9043.78	15407.2	4413.27	13860.4	10353	13805.1	5024.53	17085.5	9344.62	7597.7	12157.9	8338.51	11760.8	11211	5621.96	11539.8	4662.5	12299	5801.96	18879.1	18283.2	23701.3	12490.6	18271.5	12553.8
PWY-6282	3860.4	3896.78	2202.91	0	41.7964	2190.94	532.598	1274.84	2560.67	4027.65	4608.07	3762.61	3387.23	2753.94	454.065	2393.66	3794.4	2888.37	1418.98	3874.59	5794.97	4849.61	4186.18	3947.47	3744.79	5525.7	2074.06	2631.43	3771.69	3393.91	0	6908.71	873.315	2678.34	4487.18	706.873	5369.63	414.786	1826.75	5200.86	296.661	596.569	1625.23	5408.89	3753.65	11000.1	5645.88	3228.58	4163.04
PWY-6317	7540.98	9582.79	7727.47	4450.85	3806.73	3526.33	6281.22	4076.44	3195.42	4079.06	5517.02	7144.27	6118.65	6228.52	1938.24	4891.99	5660.32	4370.64	3350.13	4391.26	7132.82	5424.44	8672.47	4055.95	4972.78	9123.4	3071.15	8214.45	6960.64	9007.94	4159.54	13014.8	7770.31	5987.87	7388.73	5068.07	8484.1	7830.37	4425.91	7191.56	3141.22	7990.03	5214.06	14306	11047.1	15492.9	7815.11	12071.6	9793.34
PWY-6349	571.3	555.74	569.913	82.57	72	25	515.241	674.693	175	421	447.747	661.08	79.8556	0	0	760.067	457.341	1179.88	261.818	864.453	711.513	706.566	686.419	809	768.041	971.167	0	556.15	755.54	900.262	0	79.9606	29.1114	572.677	761	718	778.65	569.261	344.204	944.082	297.59	917.747	0	602.917	375	825.045	764.721	804.366	442.099
PWY-6350	552.951	543.62	557.778	79.7074	72	25	498.202	667.674	175	421	433.104	653.316	76.0856	0	0	749.496	441.817	1174.61	251.7	856.908	701.919	689.799	672.021	809	764.985	969.116	0	554.09	745.084	888.638	0	76.1619	27.6424	571.938	761	718	760.107	564.237	330.474	928.273	293.231	913.106	0	591.765	375	805.792	757.515	800.624	430.105
PWY-6353	5456.4	7153.19	3935.84	2206.85	1576.31	2233.12	4771.57	4113.67	1120.03	3671.91	3066.6	6224.28	3593.85	5381.36	2459.74	4064.5	5150.61	3878.77	1491.04	3409.55	3698.78	4087.49	5098.02	2295.34	2683.64	4306.42	2526.28	5977.79	3735.18	7301.39	1192.51	5064	2980.53	1865.45	2840.71	1591.91	3066.01	3481.2	1893.12	4419.9	1221.37	3005.96	2088.48	5516.17	5773.98	7538.09	3036.79	5507.94	3750.77
PWY-6383	209.511	649.278	63.4254	33.6214	0	0	0	0	0	0	0	0	0	0	0	0	0	57.6449	0	29.8826	85.0128	0	68.2255	0	0	94.2945	0	0	90.8801	0	0	0	0	0	0	0	0	0	0	0	0	0	0	0	0	0	0	0	0
PWY-6385	10094.9	10527.8	10206.9	4932.17	4767.4	4372.87	8033.13	5189.45	7270.49	6090.01	7134.14	9998.08	7051.08	7867.55	2420.57	6464.82	7995.57	8005.6	4532.36	6960.84	8645.68	9155.13	10487.6	5152.05	7391.71	13185.4	4076.64	12525.1	8639.28	11505.2	4772.68	16746.9	9291.12	6842.64	10480.7	7054.96	11084.9	10457.7	5653.12	10262.3	4310.53	10578.6	5768.01	17968.8	17488.3	22026.8	11012.8	15751.1	11820
PWY-6386	10131.2	10623.7	10294.2	5043.2	4825.93	4406.61	8225.83	5150.91	7336.79	6041.32	7144.39	10094.6	7168.96	7997.88	2453.08	6415.4	8024.84	7936.09	4566.79	6877.71	8655.74	9145.64	10628.1	5123.02	7399.96	13181.3	4155.02	12632.4	8656.63	11560.8	4953.52	16981.6	9509.88	6895.81	10480.7	7049.89	11148.6	10580.4	5617.5	10183.4	4349.1	10577.1	5910.21	18071	17625.8	22117.8	11018.2	15853.1	11991.3
PWY-6387	10362.1	10923	10472.6	5048.98	4822.31	4550.72	8191.18	5471.49	7432.75	6322.38	7235.43	10184.8	7187.72	8022.06	2605.37	6700.08	8317.49	8280.31	4590.85	7241.4	8839.34	9345.02	10717.9	5276.84	7580.28	13705	4183.5	12818.9	8842.77	11813.8	4977.37	17000.3	9582.2	7010.31	10677.3	7274.75	11281.7	10733.8	5802.42	10633.2	4440.9	10865.6	5851.62	18370.5	17780.1	22639.8	11317.8	16095.2	12041.1
PWY-6396	0	419.673	0	0	0	0	150.968	0	0	0	0	104.1	0	182.754	0	90.1969	0	0	0	60.4742	0	646.454	0	0	0	146.012	0	0	0	0	0	0	0	0	0	0	0	0	0	329.94	0	0	0	0	0	0	26.1871	0	0
PWY-6397	0	249.406	33.3845	18.2535	0	0	0	0	0	0	0	0	0	0	0	0	0	0	0	0	0	0	35.9927	0	0	49.552	0	0	47.9824	0	0	0	0	0	0	0	0	0	0	0	0	0	0	0	0	0	0	0	0
PWY-6467	2366.85	4033.7	2387.95	1446.25	986.5	1606	1566.11	1385.24	3410.43	2341.1	2619.5	3306.28	1942.55	3054.78	940.6	2196.83	4009.02	3458.63	1454.9	2878	2483.35	4551.51	2874.37	1908.7	3181.75	5241.9	969.8	4134.87	3039.75	4025.9	15	6173.25	952.2	867.1	4035.75	216.1	2580.4	1730.42	1634	4522.7	166.1	1371.65	1155.93	3647.5	6177	8205.15	3319.8	5160.75	2213.17
PWY-6470	485.831	446.989	0	0	0	0	0	230.018	0	0	0	1055.78	0	342.415	0	303.947	338.755	221.891	0	361.533	293.809	111.099	640.558	845.341	82.5425	0	312.895	0	500.241	116.859	0	0	0	0	0	0	0	0	0	0	0	0	0	0	0	0	0	219.359	0
PWY-6471	5034.22	3800.44	4786.52	1208.41	1835.05	1295.95	3911.43	2392.3	971.471	2769.38	3725.36	5114.81	4626.25	2804.38	0	3474.61	1791.02	1201.54	1110.03	1150.62	4551.81	2797.05	5102.23	1940.39	1563.8	4461.61	1585.61	5007.96	2802.95	3906.86	3535.87	5840.54	6089.09	4245.09	3806.59	4529.56	6354.97	5788.93	3574.03	4379.65	2148.06	5718.42	4067.39	9593.78	7687.4	5635.78	4696.23	6236.2	6947.03
PWY-6478	643.284	1576.9	30.0747	371.639	0	209.173	2547.4	1026.14	0	1020.45	668.72	574.624	0	2672.56	854.726	874.935	1450.88	1594.79	47.6804	1116.08	1606.14	1059.45	445.383	467.112	106.238	288.224	567.918	1162.72	386.476	1478.1	19.0566	1369.03	625.873	156.795	495.911	237.458	141.04	105.53	258.552	318.262	168.983	278.752	295.927	655.055	610.35	799.337	147.648	1853.97	704.981
PWY-6507	4340.19	5990.55	2645.24	2418.47	1178.35	733.099	3313.18	2338.38	2181.12	3393.44	3319.58	4229.87	4053.18	5434.57	1695.68	2732.87	5248.34	4231.95	1120.8	4102.41	4436.15	4177.79	5537.09	3295.03	3285.81	4000.99	2514.64	3921.56	4424.29	5939.76	528.857	3225.67	1922.06	648.359	2215.04	950.421	1906.72	1132.64	892.746	2794.14	157.68	2069.43	1186.09	3493.03	4316.15	6416.91	1256.45	7218.04	2491.76
PWY-6519	3507.31	4698.97	2430.49	0	74.766	1161.14	808.712	1475.13	2370.42	3781.15	4137.26	3902	3419.22	3443.71	676.019	2408.58	4399.05	3022.64	1280.98	3580.03	5371.22	4351.55	4443.01	3430.86	3453.94	3352.64	1568.86	3149.77	3526.96	3851.29	0	3656.43	534.424	322.971	2907.47	101.542	2493.73	547.506	1226.37	3773.08	61.0128	525.109	1382.05	3210.42	3589.94	8807.38	2137.28	4023.05	236.544
PWY-6545	3937.7	4513.06	2492.49	1304.41	1102.93	1011.01	2873.16	2789.65	3322.77	2863.96	2439.4	3734.63	2568.28	2630.18	1028.82	2669.24	3271.9	4328.02	1220.55	3241.68	3409.37	3602.14	4244.96	2962.65	3233.13	6066.53	1561.33	5004.93	3765.21	4188.47	1111.96	5111.62	1974.61	2232.03	4348.58	2677.1	4724.7	3364.64	2134.33	3786.54	1314.95	2623.93	2141.14	6673.49	6541.69	7557.98	4147.49	6890.78	3306.39
PWY-6562	0	0	0	0	0	0	0	0	0	0	0	0	0	0	0	0	0	0	0	35.0357	0	0	0	0	0	0	0	0	0	0	0	0	0	0	0	0	0	0	0	0	0	0	0	0	0	0	0	0	0
PWY-6572	480.576	2757	588.918	873.886	241.448	0	1171.95	79.3845	0	390.487	422.417	205.576	377.533	1629.39	0	0	1267.91	301.668	146.306	0	2627.36	496.213	565.384	265.914	813.063	0	0	667.064	0	682.968	0	92.8663	0	0	0	0	0	0	0	0	0	0	0	0	0	231.852	0	390.173	0
PWY-6588	6102.68	4167.85	5827.59	1444.02	2070.54	2829.93	4519.65	4185.68	4805.44	3850.09	3258.37	4314.24	4137.54	4397.93	2573.57	2698.91	5302.45	4018.23	2060.48	3422.96	3654.23	4140.87	4690.32	1098.41	2497.63	4967.09	2515.93	8038.74	2571.32	6008.4	2947.88	4502.9	4898.79	1887.44	1569.89	2506.31	4451.64	4054.47	1479.42	5094.73	2939.69	4120.27	1296.2	6870.4	8311.23	9092.75	4407.86	5270.68	4836.43
PWY-6590	2136.04	2863.23	2043.46	249.254	779.72	1175.14	1304.29	2041.92	1664.39	1519.46	932.205	2465.81	1971.48	0	958.564	1369.31	1950.27	2691.41	344.31	1940.19	1544.74	2336.03	1867.33	1087.67	1161.14	3011.75	553.852	3187.92	1958.14	3338.46	305.473	1243.68	974.027	0	1056.14	0	742.39	1157.36	635.988	2585.91	372.76	519.069	551.462	2182.66	4242.66	4021.21	399.001	1838.05	963.245
PWY-6608	6383.29	7905.74	3282.29	3293.57	1653.89	2686.87	5630.94	5146.26	2484.82	5006.83	2624.62	6184.91	3450.02	5799.29	3003.11	4166.54	7013.96	5183.27	1736.51	4837.79	4311.84	5700.26	5199.91	2207.07	2597.54	5536.71	3170.28	5810.35	5085.83	8597.16	999.335	6121.7	2713.5	1598.25	2835.37	1693.6	2276.37	3507.4	1386.21	4213.4	1268.82	2760.78	2599.77	4556.45	5634.99	7596.21	2891.14	4942.8	3111.1
PWY-6609	10411.1	10897.4	10139.3	4811.6	4704.96	4550.31	8238.14	5339.02	6625.63	5946.58	7154.98	9699.97	7151.57	8573.95	2995.88	6542.34	8027.75	7682.91	4139.49	6654.36	8740.94	9106.12	10130.8	4281.73	6624.82	12349.6	4444.34	11717.2	8497.65	11503	5268.71	16832.6	9929.01	7139.4	10257.1	7393.42	10612.4	10497.7	4670.75	9393.48	4316.89	10896.7	5729.88	18059.2	17551.5	21321.6	10525.5	14974.4	12042.1
PWY-6612	5184.71	7341.28	5452.91	2288.63	2619.04	2110.06	3562.04	2788.78	4376.52	3657.44	4367.72	6382.99	4448.55	5180.09	1531.61	4041.2	5378.67	5480.2	2219.42	4452.84	5076.86	5938.38	6150.83	3482.42	4772.53	8054.41	1896.24	7303.76	5051.26	6869.98	73.7113	10326.1	2976.58	2113.63	6040.17	1025.98	5157.54	3575.08	2665.33	6174.33	985.01	3038.91	2995.9	7871.32	10381	13665.5	6288.17	8665.88	4296.71
PWY-6628	5857.64	7586.19	5751.62	1017.03	962.473	1401.81	6494.73	3414.9	2154.63	2918.07	3062.05	7280.15	4818.21	790.222	1343.3	4916.74	4812.33	2362	1849.36	2765.23	4086.94	5633.21	6442.17	4071.15	5053.69	7692.16	2081.37	6349.01	5065.22	3294.01	3393.96	7756.2	6232.16	3696.33	5564.28	4435.63	6098.18	6504.91	3301.71	3465.93	2829.05	5026.26	4680.75	8611.26	11087.7	9764.05	4243.37	6864.84	6717.28
PWY-6629	1442.7	3621.3	1718.77	0	161.816	1452.69	1750.89	2951.54	0	2068.75	1352.59	1983.96	2509.74	0	1144.58	1778.52	2500.25	1031.44	0	1842.31	2310.17	1661.36	2848.19	1727.38	545.867	2301.6	0	2787.56	2298.31	2467.31	0	0	0	0	0	0	0	0	0	2115.27	0	0	2243.9	0	0	2597.65	0	1988.17	0
PWY-6630	5829.81	7530.9	5712.09	1013.13	956.421	1395.26	6435.2	3395.66	2125.55	2882.26	3032.41	7182.07	4736.55	787.52	1318.07	4846.04	4725.13	2360.04	1822.21	2741.12	4060.92	5464.34	6377.85	4048.17	4974.09	7518.15	2073.41	6278.8	4964.2	3285.15	3369.34	7544.09	6110.78	3663.91	5384.55	4375.69	5982.5	6400.63	3196.85	3443.77	2807.57	4964.11	4595.15	8518.47	10810.2	9592.51	4182.28	6732.92	6574.29
PWY-6641	387.585	133.226	109.649	0	0	0	758.114	464.676	558.806	540.299	279.425	110.117	242.99	150.913	0	315.163	0	872.893	159.801	810.289	771.368	450.951	667.278	331.711	342.37	0	0	663.059	155.45	667.938	0	104.346	0	0	0	0	211.696	147.558	149.833	137.111	0	0	0	0	612.158	438.812	454.99	0	90.0904
PWY-6654	897.112	929.753	934.017	136.366	139.29	49.4689	808.116	1098.12	336.885	746.016	694.922	1123.85	125.328	0	0	1186.31	727.154	1841	395.299	1388.21	1176.04	1136.73	1125.82	1315.59	1298.35	1704.66	0	1020.61	1235.46	1503.12	0	127.122	45.6913	885.462	1344.45	1038.32	1215.79	964.206	525.748	1515.51	468.333	1462.04	0	1030.86	723.688	1387.83	1303.57	1432.46	724.254
PWY-6690	154.909	487.636	190.909	0	15.2727	194.182	201.818	532.364	0	304.364	158.182	225.818	411.273	0	180	223.636	332.727	106.909	0	225.818	290.182	188.727	353.455	223.636	53.4545	253.091	0	324	284.727	280.364	0	0	0	0	0	0	0	0	0	243.273	0	0	365.455	0	0	269.455	0	208.364	0
PWY-6700	3242.95	6360.05	3450.14	2147	1147.63	2146.17	3044.88	2077.07	3909.41	3526.37	3424.88	5019.13	3408.51	4702.84	1454.47	3585.64	4940.31	3777.65	2009.96	4136.07	4908.78	5660.23	5344.52	3121.86	4714.28	7005.07	1675.87	6268.29	3894.34	4820.24	483.16	9694.83	3211.06	1692.07	5867.26	866.617	4542.02	3485.7	2664.06	5156.42	754.337	2673.59	3270.2	5993.9	9111.05	12018.1	5335.82	7714.36	4880.51
PWY-6703	3334.14	5854.4	3432.44	1763.65	1079	1053.46	3085.07	2683.32	3562.1	3142.09	3515.49	4828.54	3123.22	3666.29	1147.98	3936.84	4661.68	4501.15	1900.26	4153.89	4345.51	5475.66	5305.66	3290.03	4647.05	6938.36	1352.63	5718.87	4037.69	5198.78	509.55	7786.05	2854.43	1978.38	5535.98	1804.2	4374.11	3517.66	2413.07	5086.41	751.396	3279.98	3004.45	5473.87	8150.9	10146	5451.99	6707.11	4312.22
PWY-6708	513.16	1073.2	395.528	0	34.2632	364.921	1065.41	1014.3	242.395	586.206	332.074	455.969	749.842	161.685	327.51	477.55	842.292	502.35	235.354	467.921	610.957	764.912	692.066	422.42	117.836	659.246	118.856	980.51	715.019	628.917	0	120.929	0	0	66.4517	0	0	0	116.449	509.888	0	0	565.651	689.903	736.21	621.181	51.9043	674.145	89.4597
PWY-6737	10798.3	11832.2	9796.43	5318.71	4688.95	4427.15	8039.61	5315.03	6513.26	5528.62	7665.45	9555.15	6545.55	9329.84	2855.79	6190.03	8578.87	7598.53	4087.58	6483.17	8504.55	8484.1	10942.5	5179.5	7344.26	12698.5	4318.38	12321.1	8333.27	11414.4	4653.71	17238.1	9059.83	6843.7	10854.8	6546.61	11310.1	9955.14	4883.1	9483.01	3748.26	10350.3	5862.37	17744.5	17434.2	22085.6	11194	15452.4	12041.1
PWY-6749	844.392	1023.73	107.353	204.47	43.7631	0	838.133	333.632	118.699	188.654	1026.06	385.094	512.635	1614.72	0	144.248	1070.43	185.248	0	198.598	399.272	287.889	1449.69	0	124.637	501.431	504.56	907.672	550.543	544.073	1056.38	220.02	1395.9	1471.74	813.216	1175.58	1560.44	780.675	0	217.054	0	787.187	745.253	1965.26	814.526	7.19845	1055.92	1418.71	1423.08
PWY-6876	0	0	0	0	0	0	0	59.7458	0	0	0	0	0	0	0	0	0	0	0	0	95.3711	0	0	0	0	0	0	0	0	0	0	0	0	0	0	0	0	0	0	0	0	0	0	0	0	0	0	0	0
PWY-6891	1905.32	2610.59	2216.47	0	308.073	853.597	2486.04	1745.44	1466.42	1970.48	2226.12	1773.76	2787.26	1373.66	636.128	2466.08	1746.45	2474.07	1376.25	2230.5	2379.17	2069.69	2427.81	1628.9	1233.07	2369.41	277.047	3519.66	2473.03	3007.88	974.08	1626.78	2424.73	1060.26	1354.18	927.218	1730.53	1895.1	977.675	1248.92	884.071	1182.2	2211.78	3536.53	3242.35	2810.91	2370.09	2049.48	1096.33
PWY-6892	6082.24	9155.79	6281.14	3671.58	2923.73	1772.08	4964.98	3236.74	3911.45	3727.35	4284.69	6231.61	5079.59	4950.92	1870.35	4287.68	5462.45	4419.64	3028.78	3878.9	5211.36	5538.73	6791.13	3590.34	4729.65	7275.78	2707.97	6954.34	5299.85	7417.64	1654.31	7183.67	4732.8	2437.33	5211.43	2100.83	5205.06	5015.62	3614.95	5343.19	1718.07	4093.48	3949.86	8529.34	8957.02	10242.3	5703.79	7646.3	5521.03
PWY-6895	3900.01	5557	3991.43	0	946.475	1562.07	3570.69	2668.32	3187.68	3406.39	3910.31	4027.25	3366.65	3383.15	1169.08	3767.87	4128.4	4735.42	2369.48	4110.68	4466.7	4829.01	4602.11	3125.12	3286.49	5645.58	826.904	6031.48	4351.4	5925.07	37.1112	4674.52	1901.47	1924	3686.89	1489.73	3776.16	3225.35	2075.46	3549.31	864.166	2723.22	2072.84	5732.06	6935.8	7419.11	4704.83	5321.33	2792.73
PWY-6897	7167.3	8025.66	6368.07	3324.33	3009.61	3350.34	6118.27	4834.51	4494.04	4137.55	4755.74	6414.26	4814.6	5311.93	2106.53	4295.4	6104.83	6128.43	2770.63	5102.64	6747.36	7289.73	7214.92	3966.69	5573.37	8641.56	2877.55	7973.64	5567.2	8494.26	2462.85	9196.67	5869.88	4265.42	6436.96	4040.15	7472.29	6507.4	3759.23	6565.07	2824.54	6489.85	4178.77	9647.88	9813.56	12598.3	6354.5	8750.38	7793.41
PWY-6901	6209.57	8053.44	4500.39	2565.86	1699.57	1364.5	4356.33	3428.73	3203.04	4517.02	4300.57	6230.93	4935.39	6256.29	1508.46	4122.34	5541.6	4999.09	1279.67	4726.85	5919.59	5647.77	6026	3484.07	3152.06	5449.51	2650.91	6933.02	5180.74	7594.49	421.952	5927.1	1740.02	1072.92	4033.47	235.822	2282.62	2747.26	1301.85	4633.53	1159.52	1871.26	1681.16	5815.41	7865.3	9155.03	3169.9	7932.69	2026.37
PWY-6969	6751.54	9856.05	6063.13	3180.03	2528.85	2812.65	4530.94	3442.58	5344.24	4882.2	5625.42	7275.64	4182.14	7561.74	1725.15	4630.11	6795.48	7207.49	3031.43	6296.43	6962.11	7178.44	6887.86	4406.25	6103.04	9844.06	2670.91	9659.96	6677.49	9970.49	0	9617.89	1812.1	3125.51	7163.27	868.96	6241.2	4518.39	2911.78	8361.1	1120.76	3679.28	2797.9	8557.37	11582.3	14947	6831.07	11064.4	4710.15
PWY-7003	0	0	312.289	160.705	0	0	3253.14	732.831	0	168.767	0	1137.37	0	709.808	0	460.678	0	0	0	94.1471	237.555	0	753.801	0	0	0	0	0	246.312	0	47.5364	0	716.335	231.376	1702.84	1117.83	0	426.4	203.851	0	823.343	0	289.345	922.696	2391	417.927	0	67.0216	681.093
PWY-7007	0	597.582	0	0	0	0	0	0	0	0	0	0	0	0	0	0	0	57.1798	0	29.6453	0	0	0	0	0	0	0	0	88.5524	0	0	0	0	0	0	0	0	0	0	0	0	0	0	0	0	0	0	0	0
PWY-7013	0	0	0	0	0	0	1294.58	1382.65	0	136.956	0	4656.61	1879.78	424.068	0	564.209	142.98	0	301.032	0	0	0	1370.21	1602.73	206.498	0	907.269	0	564.301	0	636.835	928.531	1764.17	0	753.738	0	0	825.951	831.597	1227	691.686	0	0	0	1800.57	1206.92	566.618	1112.76	1251.88
PWY-7031	0	0	0	0	0	0	0	0	0	454.567	0	0	30.73	0	0	81.5034	145.2	52	0	139	0	0	42	383.239	0	0	0	51.6	58.8	0	0	0	0	0	121.2	0	262.8	0	90	0	0	0	114	20.4	0	75.6	0	355.476	0
PWY-7090	91.6082	94.3004	0	0	0	0	112.544	83.9487	92.0632	0	0	0	0	409.334	0	85.9586	0	296.166	0	200.302	0	142.215	0	74.6833	0	111.631	0	337.841	40.4206	0	0	265.211	0	68.3501	0	0	221.882	50.8564	0	105.709	0	24.4541	0	172.444	48.333	326.255	239.095	650.865	54.7582
PWY-7094	0	0	0	0	0	0	0	0	0	0	0	0	0	0	0	214.53	0	0	0	0	0	0	0	0	0	101.893	0	0	0	0	0	0	0	0	73.9161	0	0	0	266.835	639.219	0	0	0	1001.26	1854.24	59.1832	0	0	0
PWY-7111	13012.5	15630.2	11322.7	6533.9	5503.14	5301	11815.3	9006.35	7336.75	8282.28	7975.46	13434.2	9486.25	12058.4	4693.16	9006.41	11426.2	10864.1	4810.4	9187.97	11185.5	10621	14833.7	7034.32	7725.13	12748.6	6032.82	15228	10635.8	16058.9	6053.98	15806.2	10598.9	8319.71	10197.9	7793.41	11593.1	10866.9	5134.47	9769.92	4783.67	10680.2	7288.06	18183.1	17962.6	21343.8	10889.3	18279.8	12671.5
PWY-7184	5699.54	5786.02	4840.16	1508.45	2141.15	1728.54	3432.71	3286.21	4585.37	4376.45	3708.57	6162.45	4491.72	4509.45	1418.74	4359.28	4824.91	6267.66	1881.99	5150.97	5537.93	5933.11	5927.2	4146.79	4683.27	8364.73	1903.92	7458.79	6025.34	6904.49	1207.1	6384.12	2124.56	2389.92	5783.59	3268.3	5122.26	4045.43	3085.32	7070.86	1789.41	3645.72	2457.47	8005.07	9898.77	11676.7	5431.16	8663.84	3603.8
PWY-7187	6883.55	6981.2	6366.29	2171.57	2765.19	2324.11	4687.05	3853.21	4922.91	4619.6	4593.39	6894.12	5068.69	5104.96	1648.06	5095.23	5543.64	6571.45	2550.91	5587.64	6466.05	6544.15	7170.34	4504.17	5509.41	9517.51	2411.12	8449.99	6583.16	7923.09	2005.86	8512.15	3556.93	3565.39	6947.36	4604.85	6717.41	5816.75	3789.95	7853.89	2582.57	5580.21	3377.02	10682.8	11665.9	13969.7	6954.3	10280.9	5533.43
PWY-7196	7366.52	7772.03	6430.72	2123.49	2874.78	2306.38	4446.58	3853.37	5928.72	5268.62	4981.11	7950.95	5666.46	6170.73	1932.57	5173.45	6399.9	7659.44	2609	6279.11	6944.27	7649.79	7614.75	4772.93	6339.21	11335.1	2607.61	9919.67	7677.44	9131.43	1657.3	8891.85	2981.77	3271.45	7720.86	4229.33	6937.74	5426.21	4083.31	9122.98	2257.77	4850.75	3410.61	10764.6	13236.9	15755.1	7319.93	11267	5126.26
PWY-7197	5577.72	5620.29	4711.51	1480.08	2042.89	1614.77	3374.42	3288.92	4417.92	4192.23	3579.22	5858.96	4237.09	4241.79	1337.83	4321.45	4645.74	6254.9	1868.17	4997.03	5373.63	5681.08	5766.74	4228.07	4768.97	8516.22	1837.71	7370.34	6108.11	6736.15	1157.04	5851.77	2002.6	2344.7	5616.1	3293.69	5022.83	3929.24	3074.62	7007.74	1747.88	3477.93	2453.95	7906.12	9414.14	10982.3	5286.24	8515.35	3474.18
PWY-7198	1314.76	0	0	0	0	0	188.435	0	0	99.7865	55.4086	447.33	0	999.793	0	189.853	0	1174.06	0	0	0	0	898.04	558.661	55.5188	134.899	0	445.179	0	268.629	0	0	0	0	0	0	0	0	0	0	0	0	0	0	0	757.083	140.85	172.467	0
PWY-7199	6413.45	6913.13	6273.41	2761.24	2834.55	2968.01	3401.12	2554.71	4924.65	3953.15	5089.97	6296.47	4625	4948.47	1654.1	3635.16	5807.44	5629.17	2994.17	4787.65	5642.84	6532.31	6202.13	2514.32	4778.15	8934.22	2689.12	7544.21	5677.04	7338.68	2290.29	11723	5438.02	3825.4	7174.31	4042.47	6703.74	6405.48	3501.58	7169.37	2226.6	6499.12	2780.9	11059.5	12065.3	16125.6	7576.23	10204.4	7091.19
PWY-7200	5692.16	5887.39	5097.5	1789.35	2234.71	1950.37	3112.98	2732.04	4482.57	4053.49	4021.81	5834.06	4324.15	4309.24	1402.86	3842.35	4942.91	5768.16	2156.06	4764.9	5342.63	5920.72	5759.75	3120.16	4610.07	8404.96	2056.17	7070.75	5703.4	6668.36	1419.96	7304.04	2686.91	2737.88	6029.21	3464.75	5456.73	4599.2	3181.47	6895.87	1847.79	4240.58	2448.79	8736.44	10137	12428.6	5916.37	8887.26	4329.07
PWY-7208	11985.5	12858.6	12412.9	5753.46	5435.5	5110.92	9625.63	6538.2	8629.87	7170.42	8671.29	11676	8409.46	9249.37	2992.99	8105.15	9601.76	10393.3	5143.32	8724.13	10446.3	11176.6	12336.8	6559.91	9333.41	16666.8	4936.46	14808.7	10589.9	13876.9	5564.6	19973.5	11107.5	8202.87	12965.8	8814.12	13267.2	12697.1	7096.2	13154.2	5018.38	12948.8	6932.88	22124.1	21383.5	26816.1	13855.9	18774.4	14144.8
PWY-7210	1689.37	0	0	0	0	0	262.119	0	0	141.238	78.5654	617.782	0	1285.69	0	266.014	0	1558.89	0	0	0	0	1196.6	754.864	78.8741	191.306	0	618.82	0	376.746	0	0	0	0	0	0	0	0	0	0	0	0	0	0	0	1047.08	198.681	244.216	0
PWY-7211	4231.21	4768.08	3798.33	1589.25	2267.78	1910.39	2923.02	2616.26	2980.91	2928.67	2729.32	4616.73	2446.66	2995.31	1591.62	2380.73	4559.57	5651.18	1756.89	4517.56	2758.17	5061.47	4523.26	2628.06	2936.23	6711.94	1430.64	5758.01	5152.48	6165.21	0	2168.24	0	0	2770.65	264.401	2594.03	2662.59	1349.24	5037.17	453.104	1083.11	2087.91	5380.91	7574.22	6926.21	1707.43	7124.75	331.684
PWY-7219	12084.4	12996.7	12359.5	5687.07	5780.61	4977.58	9628.11	6837.65	8534.48	7340.86	8476.19	12319.4	7938.05	9124.79	2930.66	8146.59	9676.81	10780.5	5373.88	9022.09	10765.9	11159.6	12861.9	7037.6	9387.31	16319.9	4748.8	14876.1	10875	14257.4	5490.92	19107.4	10504.7	8195.78	12831.2	8763.37	13180.5	12346.7	6672.16	12954.9	5106.3	12901.4	6499.35	21136.9	20457.5	25863.8	13542.4	18850.9	13858.6
PWY-7220	11743.7	12756	10145	4981.03	5203.51	4678.25	9008.51	7071.53	7515.29	8203.46	7919.91	12016.2	8817.01	9647.74	3492.81	7556.3	9893.32	9680.29	4326.06	8680.7	10463.9	9574.78	13184.9	5877.23	7040.5	13561.4	5618.01	12817.4	9947.53	12785.7	4310.31	19838.5	8769.01	6988.15	11723.4	6719.82	11543.6	10133.6	5308.95	10698.5	4162.99	11391.8	4924.57	18444.5	18516.8	23956.2	12260.8	18830.4	11019.6
PWY-7221	10720.9	11368	10460.4	5026.08	4749.38	4195.38	8167.24	5659.99	7075.97	6556.51	7698.9	10118.9	7406.65	8783.62	2498.59	6973.39	8489.91	8252.7	4452.78	7320.02	9587.53	9787.93	10855.7	5432.08	7361.97	12993.1	4180.86	12703.7	8821	12110.3	4621.58	16384.5	9039.12	6848.42	10470.5	7048.44	11432.8	10383.2	5994.72	10633.1	4273.02	10425.3	5608.71	17382.4	17198.7	21470.8	10912.3	15735.6	11988.2
PWY-7222	11743.7	12756	10145	4981.03	5203.51	4678.25	9008.51	7071.53	7515.29	8203.46	7919.91	12016.2	8817.01	9647.74	3492.81	7556.3	9893.32	9680.29	4326.06	8680.7	10463.9	9574.78	13184.9	5877.23	7040.5	13561.4	5618.01	12817.4	9947.53	12785.7	4310.31	19838.5	8769.01	6988.15	11723.4	6719.82	11543.6	10133.6	5308.95	10698.5	4162.99	11391.8	4924.57	18444.5	18516.8	23956.2	12260.8	18830.4	11019.6
PWY-7228	6902.56	7167.51	5864.32	1954.19	2628.13	2106.95	4246.3	3966.08	5405.68	5251.1	4552.37	7457.7	5368.02	5793.2	1734.33	5137.28	5924.63	7238.08	2313.52	6020.15	6636.62	7132.69	7189.58	4785.21	5480.31	9757.93	2372.43	8991.02	7046.54	8399.75	1509.35	8016.02	2690.71	2963.84	6953.83	3899.43	6276.67	4923.74	3737.22	8191.49	2144.02	4454.41	3000.1	9660.11	11719.2	14064.7	6530.73	10522.6	4544.94
PWY-7229	11977.4	12932.9	11576.4	5490.43	5544.3	4956.13	9519.5	6915.44	8262.59	7635.07	8317.8	12254.1	8246.21	9325.77	3119.51	8004.66	9746.16	10450.9	5025.99	8941.53	10619.1	10624.5	12913.6	6662.06	8585.02	15287.3	5011.21	14173.8	10562.5	13791.6	5184.25	19388.2	10095.1	7908.9	12454.8	8166.34	12707	11647.6	6206.45	12113.8	4816.29	12502.7	6060.21	20341.8	19764.8	25231.1	13109.5	18879.5	13141.4
PWY-7234	3616.78	3864.77	3546.45	525.657	1039.5	1600.5	1191.27	2171.62	1876.38	3059.66	2040.19	3150.71	3234.97	1213.61	439.131	1859.98	2727.88	3442.55	1191.45	2034.94	3558.99	4683.17	2457.05	2019.31	1938.05	4568.26	535.49	3956.7	2071.44	4796.15	0	1520.06	731.713	1465.52	2007.1	1793.13	1851.57	1478.79	1942.49	3318.54	734.219	2302.57	1544.66	2195.65	5742.75	3489.86	2038.53	2272.35	1091.88
PWY-7237	522	2159.2	574	736	145	0	1006.86	564	0	786	726	1662.6	602	1205	0	516.4	1371	487	470	630	557.8	736.71	587.8	633	64	42	450	43	233	752	0	110	67	0	197	0	0	0	117	140	142	0	25	506	838	0	123	323	0
PWY-7242	4991.38	7002.2	3013.18	2767.76	1196.06	993.01	3931.73	3349.18	2264.98	4212.29	3480.84	5871.8	4478.01	6217.01	2782.21	3653.69	5883.52	4523.41	1124.45	4520.57	5289.81	5309	6710.15	3418.8	3409.16	3795.32	2845.98	4489	4385.85	7010.27	1300.95	6092.46	3417.78	1534.26	2864.65	1283.45	2858.76	1781.58	1405.61	3565.36	1003.64	2271.23	2033.53	4405.74	5517.55	8270.17	2097.98	6765.05	5240.67
PWY-7254	540.367	2115.99	1083.68	265.469	41.6985	484.973	1509.68	1214.04	801.035	1549.91	415.626	3051.49	1252.77	142.348	443.952	903.961	1432.68	513.849	510.185	978.492	747.185	1516.51	1177.25	1291.19	1273.17	2233.76	600.304	1464.36	1081.41	739.992	53.2158	1115.88	1197.87	22.4263	1790.44	646.638	2165.39	1728.06	1404.88	637.651	0	168.055	1244.77	1942.63	2778.29	1365.45	796.479	1822.56	1535.22
PWY-7286	642.918	656.133	673.762	92.8744	95.5013	33.2669	575.988	822.283	231.464	548.423	501.459	814.653	85.061	0	0	913.876	510.349	1473.04	285.954	1063.35	865.584	821.03	810.686	1027.57	971.962	1251.22	0	717.313	916.443	1100.37	0	85.22	30.6399	737.91	990.655	925.665	906.092	713.866	373.507	1128.92	361.423	1160.15	0	726.98	496.355	971.624	952.334	1030.74	511.54
PWY-7295	0	0	0	0	0	0	0	0	0	0	0	0	0	0	0	0	0	0	0	0	0	0	0	0	0	45.6005	0	0	0	0	0	0	0	0	0	0	0	0	0	0	0	0	0	0	0	0	0	0	0
PWY-7315	1467.66	1680.4	643.017	263.99	27.9029	338.045	1580.07	1837.34	0	1181.25	283.881	2097.6	1401.13	1938.41	907.846	969.086	1614.8	632.213	0	1023.05	647.816	565.965	1740.91	1335.52	97.3065	455.783	832.502	942.971	921.956	1412.66	0	218.512	0	0	0	5.75733	0	0	0	436.996	2.23936	0	625.29	0	0	934.596	19.7414	377.119	0
PWY-7323	5416.01	7396.44	4799.08	3703.79	1633.49	2432.2	3504.45	2980.44	4798.45	4172.79	4357.29	5282.97	3804.1	5993.05	1820.99	3334.62	6579.31	6071.31	2227.95	5051.29	5730.9	6076.08	6037.1	2793.6	4634.54	8608.47	2080.7	7272.15	4889.42	7748.61	216.332	10053.3	1817.37	1910.95	6159.62	541.448	4359.43	3253.46	2568.27	6631.74	429.974	3557.71	1842.61	6660.08	10168.8	12873.9	5881.72	8145.5	5200.55
PWY-7328	1860.15	1517.06	1840.18	151.381	913.425	1027.44	1270.1	1175.99	2236.03	1632.51	973.942	3061.02	857.254	2428.26	472.943	936.436	1737.62	3417.71	400.687	2448.35	2572.88	2195.44	2341.38	1101.28	1568.36	2932.35	1028.54	4255.85	1968.97	3752.44	0	681.309	164.933	159.566	959.7	76.8043	1180.24	1383.81	385.226	1896.07	145.139	489.664	750.649	1689.3	3784.6	2521.5	1133.75	1850.57	96.7888
PWY-7332	402.631	1619.33	0	586.421	0	231.186	2094.29	1409.98	362.235	0	1757.87	0	177.407	3366.07	0	432.009	0	1267.71	0	853.167	846.274	695.615	305.476	871.747	0	470.127	115.489	2243.08	328.65	0	0	1407.43	0	407.875	0	0	1172.77	298.874	0	438.799	365.062	832.287	0	754.925	904.89	1386.55	1187.52	3341.32	246.071
PWY-7347	0	0	0	0	0	0	0	0	0	0	0	0	0	0	0	0	0	0	0	0	0	0	0	0	0	0	0	268.473	0	0	0	0	0	0	0	0	0	0	0	0	0	0	0	0	0	0	0	0	0
PWY-7371	260.5	381	219	109	77	0	472	207	451.5	618	573	390	280	527	86	392.532	768	574	547.865	594.54	525	678	443	507.5	494	162	53	550	259	508	0	0	21.6	0	226.031	0	352.922	115.236	361.386	135.738	0	0	114	17	402.888	146.622	198	482.6	0
PWY-7373	0	0	0	0	0	0	0	0	0	524.628	0	350.576	81.3408	0	0	175.483	328.658	163.551	0	326.793	0	0	113.175	444.084	0	0	0	139.323	125.034	0	0	0	0	0	172.611	0	306.122	0	184.888	0	0	0	114	17	0	110.09	0	481.188	0
PWY-7374	215.404	156.395	85.9948	0	77	0	418.124	207	451.5	395.68	232.604	95.9016	248.707	422.068	86	222.643	376.055	495.409	146.855	482.39	497.38	468.394	376.317	298.482	252.889	63.1915	53	422.143	137.838	485.839	0	0	0	0	0	0	160.114	85.0046	126.418	86.4816	0	0	0	0	352.603	0	198	0	0
PWY-7377	2051.14	2210.9	2113.74	383.754	411.321	233.848	2353.02	2373.57	867.785	1658.22	1902.76	2965.59	1701.65	244.851	141.735	2348.74	2287.9	2460.04	1237.9	2195.76	2638.69	2370.03	2602.39	1809.01	2209.05	2914.14	0	1939.62	2280.69	2961.74	51.8758	398.8	258.344	1570.89	2557.3	1987.65	2516.34	2226.14	1442.87	2363.89	959.783	2563.07	0	2730.44	2136.53	3243.15	2443.34	2973.84	1864.53
PWY-7391	793.462	567.947	737.068	0	0	0	0	448.428	224.308	750.812	680.786	622.334	225.127	0	0	822.654	324.799	104.301	0	178.02	1118.3	989.84	509.774	477.921	200.068	1153.81	0	585.436	453.401	613.845	0	204.413	81.8421	337.629	135.537	282.428	923.937	510.874	715.571	1215.35	155.14	0	0	1010.49	757.198	536.923	713.754	512.356	590.104
PWY-7392	6032.28	6224.2	6127.85	1089.54	1664.82	2399.83	4115.29	3745.93	4517.53	4048.23	3863.9	6076.54	4515.54	2739.7	1178.98	4381.11	4367.77	6200.26	2012.71	5356.91	5698.81	6518.96	5666.87	3736.02	4898.86	9338.18	2035.58	7996.71	5834.53	8026.89	185.713	6746.28	3820.45	3249.96	6642.2	4176.91	6692.74	6468.45	3866.63	7438.97	2252.9	5183.4	3334.75	9364.11	11192.8	12843.7	6860.5	7859.2	5835.9
PWY-7400	8500.35	9079.85	8593.4	4117.25	3937.61	3729.95	7188.09	5044.27	4851.27	4746.06	5007.54	7805.4	4926.68	6124.02	2367.19	5654.56	6241.08	7034.32	3446.92	5861.68	7238.3	6584.01	8681.04	4741.64	6100.43	10531.1	3289.13	10460.5	7324.99	9982.7	3981.84	10707.6	7040.8	5393.42	7006.04	5832.75	8208.88	7979.17	3835.85	7677.05	3464.03	8240.28	5008.6	13327.5	12262.3	15315.9	7716.02	12205.1	9006.73
PWY-7431	0	0	0	0	0	0	192.416	0	0	0	99.071	174.489	441.231	407.54	126.552	173.969	0	328.585	0	260.574	120.71	0	56.3809	0	0	0	0	0	381.191	0	85.336	332.107	159.093	19.9694	0	0	140.163	0	110.152	0	126.193	111.373	125.349	381.83	0	405.379	189.959	444.65	213.324
PWY-7446	167.224	447	175	0	14	178	185	488	0	279	145	207	377	0	165	205	305	98	0	207	275.588	173	324	205	49	232	0	297	261	257	0	0	0	0	0	0	0	0	0	223	0	0	335	0	0	247	0	191	0
PWY-7456	2988.69	5013.12	2019.61	2284.76	1222.35	1071.47	1467.06	1176.57	1734.34	2452.08	2865.91	3419.06	2192.22	3975.79	1164.91	1406.15	3737.42	2943.1	936.054	2759.86	3702.84	2945.94	3847.62	2268.23	2522.77	904.746	1411.69	3231.73	2429.95	3822.12	0	899.128	394.754	304.191	1271.7	0	1540.37	522.908	1146.8	841.949	0	0	0	200.033	1343.93	2239.54	1303.32	4376.61	1235.58
PWY-7539	4561.4	7425.1	5301.6	2328.34	2801.91	2060.36	3126.66	2324.15	4071.59	3398.52	4283.19	6293.58	3999.99	4911.3	1229.4	3429.83	5263.75	4788.28	2497.86	4150.84	4740.83	5768.85	5779.82	3447.61	4435.42	7933.51	1616.47	6386.2	4753.8	6319.07	1171.51	10506.7	3415.4	2149.99	5918.85	1689.21	4970.97	3598.8	2869.13	5936.69	1113.05	3341.99	2852.68	7349.42	9819.32	13270.3	6205.14	8448.02	5030.58
PWY-7560	9469.61	10297.1	9671.26	4895.01	4466.96	4414.01	7733.65	4827.49	6989.75	5502.78	6504.32	9471.17	5919.4	7757.28	2460.14	5631.58	7783.71	7313.35	4475.1	6707.43	7743.09	8356.64	10007.9	4803.44	7272.59	12216.5	4024.27	11893.7	8124.46	11018.1	4787.47	16603.2	8841.19	6361.64	10105	6539.59	10292.1	9864.16	4608.67	9175.6	4124.68	10007.5	5436.75	16828.8	16778.9	21191.9	10315.5	15087.2	11231.6
PWY-7616	0	297.854	0	0	0	0	0	0	0	0	0	0	0	0	0	0	0	57.8792	0	22.4805	0	0	0	0	0	0	0	0	0	0	0	0	0	0	0	0	0	0	0	0	0	0	0	0	0	0	0	0	0
PWY-7644	0	0	0	0	0	0	0	0	0	0	0	0	0	0	0	0	0	0	0	0	0	0	0	0	0	0	0	535.291	0	0	0	0	0	0	0	0	0	0	0	0	0	0	0	0	0	0	0	0	0
PWY-7663	11949.9	13110.2	11288.5	5990.76	5280.54	5098.79	8191.04	6086.79	8217.91	7621.16	8670.08	11017.2	7721.4	10259.8	3359.03	6996.13	10011.8	9395.23	5086.43	8464.36	10475.1	10077.7	11872.8	6044.84	8403.88	13990.1	4797.6	15123.2	9820.74	13761.1	5034.43	18010.5	8651.5	7078.58	11191.6	6312.57	11773.9	9827.51	5229.57	11726.8	4372.26	9510.82	5779.52	18867.1	18173.9	26014.4	12458.4	17791	11590
PWY-7664	4262.59	4317.93	2484.9	0	48.693	2383.86	614.372	1437.22	2837.8	4318.9	4917.17	4145.28	3683.31	3064.36	517.132	2633.99	4147.23	3194.56	1578.42	4182.89	6167.97	5234.16	4598.83	4136.28	4064.56	6051.98	2248.35	2980.37	4121.73	3794.06	0	7577.15	1001.48	2937.28	4892.59	808.957	5818.77	480.453	2017.72	5625.42	342.163	688.762	1811.57	6005.21	4230.61	11943.9	6100.59	3648.84	4584.46
PWY-841	8354.18	8914.83	7536.49	2774.5	3411.21	2850.59	5599.37	4760.65	6426.27	5927.02	5580.39	8939.25	6083.03	6830.7	2122.2	5907.01	7126.7	8346.84	3102.22	6931.39	7866.1	8412.2	8832.97	5510.2	6721.34	11830.6	3029.67	10752.3	8206.29	10118.1	2219.69	10795.4	4010.52	4100.77	8670.13	5069.96	8036.81	6635.59	4447.61	9496.52	2831.99	6247.34	3909.96	12507.6	14349.3	17536.4	8391.69	12959	6448.94
PWY-922	894.274	632.644	799.326	0	138.89	33.3772	0	520.884	352.217	931.49	846.604	700.966	1342.99	352.259	0	983.888	404.607	1327.37	0	823.625	1325.43	1079.46	583.976	672.22	467.466	1658.06	136.796	754.962	1071.41	874.372	0	685.29	527.345	459.877	797.317	455.06	1114.81	624.903	1348.04	1587.44	183.955	37.6437	346.177	1169.6	997.259	1328.89	1188.61	1154.93	693.622
PWY0-1061	2771.92	3820.84	4239.3	317.813	1304.37	1981.21	2927.8	2723.4	375.614	1433.36	1774.82	2487.53	2774.6	1062.15	822.969	2943.65	1867.32	923.294	1286.43	1453.8	2114.33	1006.38	3413	2123.99	1634.39	4671.07	117.011	3933.13	2383.18	3135.32	2618.97	2088.24	3403.76	2953.99	2159.29	2848.83	2055.41	3595.36	499.846	1929.65	1487.97	3491.02	3711.19	5495.6	3910.29	5063.97	2102.82	2788.6	2715.92
PWY0-1241	861.408	2170.12	1095.58	125.582	14	329.192	1569.09	982.151	994.596	971.698	665.904	1627.93	1360.25	798.419	535.628	1440.56	1246.75	1379.57	374.195	1512.43	1034.44	1814.06	1137.53	834.021	1225.07	2241.37	429.113	1921.57	1124.76	1584.85	10	772.23	820.343	0	980.175	291.796	1000.67	1170.15	881.802	1598.85	0	168.381	1164.52	854.662	2159.35	1355.4	902.09	2085.35	792.171
PWY0-1261	7014.61	8057.66	6214.6	3505.79	2253.69	3387.67	4108	4516.39	3958.54	3726.85	3638.18	8107.91	5515.05	3609.34	1334.11	3564.98	5620.35	6621.08	1380.38	4795.52	3834.25	5701.59	5985.21	3995.52	4225.04	8730.52	3017.24	8077.62	5210.06	9359.19	0	6065.05	0	752.885	5855.92	579.308	4033.81	4625.43	2372.01	7067.27	1401.25	1632.72	2880.48	9155.95	10706.1	13117.7	5655.63	8803.1	2922.58
PWY0-1277	274.317	698.497	288.631	0	26.447	237.452	365.571	833.318	0	442.227	257.477	342.333	569.621	0	280.308	332.365	406.813	186.427	0	380.916	479.02	285.316	574.896	363.034	97.531	417.016	0	546.757	456.286	464.201	0	0	0	0	0	0	0	0	0	402.325	0	0	528.523	0	0	460.346	0	360.944	0
PWY0-1296	6303.5	7056.49	6583.32	1620.43	3185.16	2042.47	5486.81	3173.76	2895.14	4074.39	3573.04	6585.49	5006.03	3874.79	1588.6	4157.98	4526.77	3848.19	2395.79	3857.49	4783.58	4401.85	6678.61	2929.59	3232.38	5847.56	2742.63	5465.15	5050.19	5665.94	4071.4	10105.2	7775.5	4929.42	6539.7	6105.7	7069.79	7135.1	3128.31	4072.76	3279.98	7830.99	4746.33	11850.2	10185.7	12097.6	6048.09	9827.59	8352.9
PWY0-1297	6133.23	7005.41	6361.49	1816.3	3079.28	2103.57	5453.22	3427.17	2675.39	4008.7	3623.76	6104.48	4891.76	3961.92	1654.99	4147.65	4477.83	3746.45	2332.96	3832.38	4794.04	4126.92	6468.1	2749.05	2818.59	5788.68	2680.09	5478.15	4922.75	5796.72	3903.61	9800.62	7350.05	4819.98	6036.2	5786.47	6446.17	6829.66	3043.47	4090.05	3034.41	7596.4	4514.47	11408.3	9475.97	11640.5	5912.18	9626.3	7835.14
PWY0-1298	5894.44	7121.57	6122.3	3131.2	2972.73	2510.13	5244.04	3735.37	2869.58	3910.42	3819.9	5924.42	4716.31	4415.75	1875.71	3834.68	4790.95	4175.33	2412.39	4002.29	5090.65	4184.77	6167.46	2588.41	2785.85	6346.52	2642.79	5938.43	5082.1	6470.76	3499.14	9812.73	6900.46	4489.43	5875.09	5192.01	6259.39	6449.31	3007.55	4466.52	2793.26	6993.83	4212.93	10918.1	9186.96	11518.2	6007.68	9740.63	7516.52
PWY0-1319	11640.4	11939.8	11376.5	5354.82	5333.73	4988.2	9290.29	6703.72	7866.21	6842.29	7922.82	11043.3	7785.25	8610.58	2978.84	7496.26	8676.18	9018.59	5051.18	7868.8	9575.73	9294.55	11468.6	5503.25	7895.51	14293.3	4654.67	13960	9653.22	13329.9	5496.89	17133	10205.3	7192.95	10826	7813.72	11773.9	11668.4	6141.92	10575.4	4554.74	11729.3	6812.36	19885.8	18420.5	22403.8	11733.9	17041.9	13129.1
PWY0-1338	169.478	462.354	196.429	0	14	205.647	211.342	552.973	0	290.936	245	247.645	423.08	0	179.517	215.648	344.192	129.287	0	207	311.228	209.548	476.322	250.419	49	248.539	21.008	321	349.924	318.807	0	0	0	0	0	0	0	0	0	223	0	0	335	0	0	273.401	0	191	0
PWY0-1415	1109.93	1043.01	1019.89	128.991	199.287	692.607	388.363	990.097	803.953	626.887	534.992	1147.04	659.417	0	246.649	832.817	686.311	1751.22	80.2355	1065.79	600.198	1239.58	677.462	659.957	576.222	1881.59	229.458	1637.83	787.022	1843.81	0	632.584	63.4244	0	1009.42	273.138	1124.18	742.426	494.605	1282.12	116.646	606.292	588.77	1299.08	2184.76	1932.18	174.407	1871.51	395.177
PWY0-1479	1014.98	1758.87	667.931	0	41.4915	473.939	1133.26	1537.45	921.443	1141.23	744.102	681.532	1370.44	810.949	571.392	1352.66	913.118	1435.66	323.232	1258.24	1511.53	1040.23	1683.13	840.779	1544.23	1871.59	171.621	1968.53	1237.77	1531.63	0	164.912	0	0	214.401	0	294.661	188.745	446.204	1773.35	0	0	927.059	1034.67	1788.32	1130.33	1120.66	1110.02	0
PWY0-1533	823.141	1066.05	878.512	0	225.704	591.19	696.257	807.708	685.333	466.261	251.588	356.948	608.563	489.197	270.288	344.647	597.862	220.908	59.3407	355.999	451.418	302.433	911.067	345.348	86.4818	798.343	0	1197.73	446.211	444.495	290.4	876.043	349.66	307.983	515.088	258.361	556.202	0	141.381	888.253	411.163	386.356	507.192	1464.5	2064.4	1552.63	796.957	702.06	377.394
PWY0-1586	7020.09	5987.65	7079.96	1903.19	3303.03	2538.14	4788.17	3614.78	2780.57	2773.8	3998.32	4980.17	4851.32	3561.06	1050.39	3562.18	3388.57	4262.76	2319.55	2624.08	5579.93	4150.16	5640.35	2563.31	3658.27	5638.37	1820.13	7824.13	3344.59	6125.2	4174.28	8222.11	6765.94	4037.45	3868.11	4783.73	7688.52	6476.98	4041.6	5421.96	3909.76	7023.05	5012.69	11107.6	9001.55	12361.6	6357.5	6226.12	8230.59
PWY0-162	8357.11	8675.66	7481.72	2597.18	3334.83	2706.7	5428.82	4708.46	6347.15	5811.18	5537.66	8808.14	6148.63	6724.72	2132.17	6085.33	6996.16	8424.24	3020.16	6926.05	7679.85	8387.14	8649.58	5634.2	6940.61	12071	2934.23	10869.7	8309.13	10139.9	2087.93	10310.7	3718.69	3962.45	8619.93	5085.62	7998.53	6451.15	4619.14	9954.4	2797.37	5923.59	3947.48	12513.1	14553.4	17548.2	8289.13	12728.9	6185.55
PWY0-166	6891.7	6963.95	6311.78	2154.64	2766.89	2357.8	4637.66	3864.31	5002.35	4650.39	4613.05	6937.16	5097.59	5087.12	1636.64	5044.58	5530.47	6639.24	2522.3	5613.3	6481.41	6605.79	7143	4432.62	5408.52	9510.92	2409.38	8484.62	6606.38	7961.73	1964.34	8527.17	3502.7	3506.81	6938.71	4484.96	6656.3	5754.42	3749.48	7875.1	2547.05	5527.34	3272.56	10590.6	11680.1	13989.6	6942.6	10299.9	5411.69
PWY0-321	248.608	915.143	307.524	0	22.6947	270.737	311.832	733.407	0	410.03	214.945	353.532	580.36	0	255.752	338.422	501.661	196.816	0	350.436	412.031	313.675	493.136	329.63	92.8615	448.982	0	520.313	466.656	437.822	0	0	0	0	0	0	0	0	0	350.206	0	0	529.744	0	0	433.596	0	331.441	0
PWY0-41	689.063	818.692	306.816	0	27.0549	210.461	362.153	708.626	0	446.072	171.743	266.003	477.173	0	282.581	336.354	518.433	182.144	0	344.343	336.94	278.577	604.478	241.237	80.3092	289.176	0	352.011	485.47	427.534	0	0	0	0	0	0	0	0	0	264.811	0	0	540.956	0	0	358.662	0	281.123	0
PWY0-42	142	692.798	175	0	14	178	213.81	488	0	314.477	145	233.378	381.928	0	165	215.784	323.37	137.001	0	241.133	266	173	330.443	235.128	59.8379	312.149	0	331.59	317.228	257	0	0	0	0	0	0	0	0	0	242.504	0	0	352.921	0	0	265.883	0	376.622	0
PWY0-781	5083.3	5953.25	5975.33	639.016	2504.89	2712.11	4385.48	3937.6	3191.08	3652.12	3041.11	5744.98	3590.45	2048.74	1180.82	4171.27	4170.7	5032.28	2149.63	4435.59	5075.04	4658.75	6285.03	3814.08	3773.42	7284.93	1706.85	5970.41	5019.94	6033.89	409.397	4465.63	3184.25	3823.1	5080.99	3843.34	5465.94	4905.54	2497.28	5529.57	1844.8	5362.65	3312.09	8755.58	7416.22	9604.12	4862.52	7645.6	5115.92
PWY0-845	2461.89	4417.16	2211	1590.93	1021.57	1152.59	1226.19	1358.14	1554.64	1613.93	1098.25	2756.63	1911.44	1479.38	472.766	1251.56	2190.42	2772.93	405.58	1517.12	2828.48	2191.76	1651.95	725.323	2171.6	3126.26	742.658	3561.85	1135.91	4060	0	2446.3	0	0	1793.62	0	582.245	1178.79	612.224	2820.71	96.1343	354.012	796.858	2032.23	4210.77	3593.06	480.572	2215.13	113.369
PWY0-862	3813.94	3845.46	2187.63	0	41.7785	2168.41	531.227	1268.36	2540.13	3984.82	4522.22	3724.94	3356.07	2713.26	450.72	2363.47	3731.03	2847.29	1405.91	3807.8	5704.05	4806.57	4133	3875.65	3709.56	5482.41	2039.96	2617.06	3718.45	3360.09	0	6845.23	870.147	2649.9	4427.2	703.931	5305.48	414.265	1816.13	5104.93	296.027	595.495	1615.36	5343.99	3729.26	10826.9	5553.06	3202.33	4125.58
PWY1G-0	0	434.15	39.8072	21.7998	0	0	0	0	0	0	0	0	0	0	0	0	0	36.1249	0	18.7183	0	0	42.9731	0	0	59.1566	0	0	57.2143	0	0	0	0	0	0	0	0	0	0	0	0	0	0	0	0	0	0	0	0
PWY490-3	1948.55	1608.87	968.029	252.818	186.195	100.027	2138.09	378.652	89.7552	388.067	1385.97	1836.71	2094.35	918.327	117.537	1213.99	694.018	676.312	148.972	368.416	876.072	903.184	1924.06	913.9	653.427	545.732	643.685	870.515	1545.07	417.362	2263.9	1461.5	2786.08	2359.96	1247.62	2197.68	2012.13	1505.05	196.713	266.989	920.918	1843.64	1346.69	2579.68	2237.2	1494.66	1101.07	1978.59	2424.67
PWY4FS-7	9992.71	10334.1	9782.73	4766.33	4684.79	4574.61	8180.41	5840.35	6348.66	5920.03	6459.17	8991.58	6573.36	7174.91	2334.63	6255.4	7058.51	7334.08	4080.34	6160.32	8571.05	7010.75	9878.56	4897.99	6656.34	11784.9	3815.48	11672.5	7728.31	11011.1	5144.56	14001.8	9229.94	6784.93	8986.64	7177.31	10375	10041.5	5159.47	9004.73	4366.68	10761.3	5716.47	17409.7	15132.8	18529.1	9927.98	14213.3	11621.4
PWY4FS-8	9992.71	10334.1	9782.73	4766.33	4684.79	4574.61	8180.41	5840.35	6348.66	5920.03	6459.17	8991.58	6573.36	7174.91	2334.63	6255.4	7058.51	7334.08	4080.34	6160.32	8571.05	7010.75	9878.56	4897.99	6656.34	11784.9	3815.48	11672.5	7728.31	11011.1	5144.56	14001.8	9229.94	6784.93	8986.64	7177.31	10375	10041.5	5159.47	9004.73	4366.68	10761.3	5716.47	17409.7	15132.8	18529.1	9927.98	14213.3	11621.4
PWYG-321	4340.4	4455	2526.96	0	50.5652	2373.24	634.967	1460.98	2890.57	4351.36	4926.64	4242.39	3736.17	3158.8	532.859	2680.42	4234.11	3274.84	1536.2	4246.03	6267.44	5280.42	4689.32	4147.29	4074.75	6100.71	2282.05	3062.67	4186.89	3897.8	0	7400.23	859.863	1989.69	4861.26	740.456	5412.36	494.745	1959.76	5702.03	331.588	692.257	1774.34	6036.11	4321.49	11992.6	5870.48	3733.58	3943.51
PYRIDNUCSAL-PWY	6947.21	8299.99	7679.92	3228.28	3511.82	2914.23	6032.32	3459.9	5042.51	4110.01	4985.05	7542.65	4698.9	6248.23	1995.37	4735.72	6002.36	5755.38	3019.83	4994.22	5707.42	6273.6	7831.24	3966.58	5504.13	9585.95	2893.96	8794.91	6085.09	7525.24	3796.06	14020.8	7414.56	5273.34	7884.4	5280.81	7923.47	7051.03	3507.34	7001.46	3165.23	8016.78	4583.03	13031	13550.7	17628.7	8322.91	11178.7	9044.82
PYRIDNUCSYN-PWY	7403.04	8075.02	7977.76	4176.94	3979.55	3369.6	5964.38	3872.78	5562.12	3832.3	5455.6	6920.55	4360	6466.35	1734.44	4580.57	6033.54	6103.61	3838.3	5135.14	6425.85	6899	8226.74	4142.7	5908.73	9850.91	2669.97	10000.1	6338.7	9269.71	3636.69	13213.6	6210.7	5117.27	8195.49	4762.57	8104.35	7141.27	3576.59	7694.32	3060.93	7572.54	4241.65	12441.3	13539.3	16613.1	8170.67	11741.9	8780.37
PYRIDOXSYN-PWY	1894.66	3466.16	1664.77	1234.21	779.426	806.084	894.724	998.793	1377.91	1347.28	882.208	2178.71	1453.68	1184.15	367.721	968.17	1817.02	2250.78	327.693	1225.25	2271.74	1918.07	1302.7	586.394	1852.05	2357.44	565.559	2829.82	908.086	3210.36	0	1813.28	0	0	1361.5	0	433.432	801.94	454.529	2233.15	54.42	249.868	577.214	1431.78	3309.17	2755.4	352.877	1738.76	83.8395
REDCITCYC	4276.24	2458.74	3590.04	413.815	1851.21	2901.99	1679.74	1817.24	4164.61	1807.15	485.503	4449.11	1310.97	968.887	517.101	866.115	1875.18	5555.75	808.032	2005.43	873.622	4219.63	1591.81	1511.9	1630.05	5073.11	1437.49	6105.44	1232.66	6198.29	1278.68	3536.65	2459.34	644.873	2055.88	624.504	2272.49	3366.59	1208.38	4683.6	1322.99	1572.74	1322.07	5595.01	9329.28	7141.81	2084.02	2133.3	2249.17
RHAMCAT-PWY	2296.03	3823.3	1188.11	1261.58	717.939	376.894	2194.36	1889.81	783.768	1855.43	2124.68	4469.63	2822.37	3921.23	964.178	1683.96	3070.83	1831.55	724.785	2011.82	3223.42	2323.16	3660.12	2703.05	1214.94	1688.02	1433.63	2914.94	2612.8	3348.35	38.0216	2538.67	1003.4	549.723	1452.04	513.295	678.323	893.377	399.784	750.968	579.43	1102.22	1237.83	1130.9	1951.44	2315.69	598.889	3823.55	1741.05
RIBOSYN2-PWY	7217.71	8977.59	6591.44	3960.61	3351.64	2921.09	5729.02	4335.55	6350.51	4973.15	5251.9	7833.21	5258.23	6694.3	2147.11	4639.49	7245.07	6780.59	3680.57	5614.05	6671.8	7828.22	7659.46	4134.54	5853.46	9862.28	3035.47	9588.24	6849.58	9257.43	1845.68	12674	4844.8	3404.57	7647.28	3131.72	7296.72	5840.89	4079.94	7931.87	2131.43	5570.25	2936.87	9712.73	12309.7	15886.3	7638.68	11311	7588.05
RUMP-PWY	3273.8	3133.22	2582.78	578.406	676.692	133.221	2678.2	2205.51	805.543	1735.06	1731.36	4088.16	2323.31	2043.98	754.748	2371.28	1753.82	2824.97	594.86	2674.75	2847.14	2738.93	3496.71	2744.14	1978.81	2875.81	1586.01	2736.27	2974.37	3055.15	929.576	2318.58	1238.68	1496.21	2504.37	2215.54	2254.17	2212.65	1135.03	2568.53	1402.98	2553.93	973.788	2882.44	3965.51	4161.05	2049.85	3469.39	1851.33
SALVADEHYPOX-PWY	6025.21	7529.67	2930.03	3226.62	1060.27	2517.64	5527	5230.68	2199.57	4869.98	2346.91	5830.72	3180.54	5614.55	3231.47	3934.94	6755.27	4795.84	1567.63	4523.03	3950.67	5257.49	4768.67	1980.9	2301.15	4964.32	3335.38	5353.28	4683.11	8268.97	904.642	5475.94	2165.73	1405.88	2473.72	1007.48	2173.83	3156.36	1442.22	3769.12	1140.89	2440.52	1382.78	4015.25	4970.32	6726.24	2536.23	4394.13	2754.67
SER-GLYSYN-PWY	10043.7	10367.1	9508.31	4939.43	4509.98	4333.89	7607.89	4958.67	6761.71	5529.79	6504.09	9366.68	5487.12	7751.37	2594.5	5970.71	7785.65	8581.07	4232.73	7358.62	8040.32	8428.01	10015.7	5294.06	7178.64	12711	4199.78	12645.1	8191.74	11444.7	4599.53	16109.7	8477.23	6598.83	9811.08	6272.93	10710.7	9421.46	4474.49	9833.26	3970.6	9261.4	5393.42	16289.2	16572.4	21260.4	10278.8	14054.4	11388.4
SO4ASSIM-PWY	1833.02	3005.44	1028.95	693.606	505.001	527.317	1390.32	1345.8	1223.1	1726.84	1292.43	1592.62	1323.81	1743.75	1042.17	1566.77	2128	2722.63	342.045	2254.92	1150.34	1909.08	1632	1064.25	890.585	2290.66	936.958	2891.33	2055.03	3091.23	99.3261	1527.92	456.098	131.648	1444.38	78.104	1256.14	283.945	785.932	2160.11	145.111	433.899	828.161	2229.88	2967.87	3631.63	1720.24	2728.82	778.833
SUCSYN-PWY	0	0	0	0	0	0	0	0	0	0	0	0	0	0	0	0	0	0	0	0	0	0	0	0	0	0	0	709.716	0	0	0	0	0	0	0	0	0	0	0	0	0	0	0	0	0	0	0	0	0
SULFATE-CYS-PWY	3303.26	5054.34	2037.67	1324.6	984.004	1020.4	2554.59	2316.8	2178.38	2829.54	2361.04	2972.33	2275.42	3127.03	1551.92	2708.95	3646.17	4424.98	697.324	3699.44	2222.65	3389.27	3048.87	1948.77	1753.32	4237.1	1585.19	5080.94	3539.45	5325.67	216.148	3029.46	949.78	289.024	2767.65	172.945	2464.31	615.034	1448.21	3823.48	312.493	923.034	1534.41	4259.8	5394.04	6727.42	3202.79	5031.92	1609.08
TCA	5816.97	7828.97	5043.65	1803.07	2180.88	2614.06	4105.5	3312.78	4536.85	3890.86	4386.39	6142.35	3017.75	6219.73	1260.88	4178.36	4805.06	6629.67	2144.72	5612.73	6049.53	6063.18	5487.34	3851.71	5276.92	8754.13	1993.09	8508.76	5749	8735.7	0	6648.85	1154.13	2654.89	5963.66	944.295	4917.61	3954.73	2370.66	7402.84	1038.14	3385.9	2236.32	7401.74	9798.22	11664.3	5826.71	9195.88	3433.91
TCA-GLYOX-BYPASS	482.908	2182.63	656.522	0	49.6353	550.788	601.003	1297.93	0	1345.53	483.631	1138	1087.31	0	452.032	801.244	1186.89	561.966	0	1006.69	866.192	596.994	1165.92	1080.47	172.554	994.618	0	1088.14	1049.28	864.183	0	0	0	0	0	0	0	0	158.784	748.673	0	0	1042.89	641.644	932.787	1001.08	0	1444.37	0
TEICHOICACID-PWY	1436.03	925.688	1775.08	523.883	237.977	1035.59	1670.35	669.554	579.355	1623.38	464.023	2759.26	1487.91	1229.38	0	1692.18	1262.55	1080.1	509.234	1299.16	1870.96	1621.1	2697.53	1654.35	929.035	940.607	940.002	1502.09	778.224	995.964	905.723	2666.74	1743.64	1479.44	1930.92	1339.87	1889.32	2028.9	1010.1	671.213	887.232	1663.94	1345.75	3390.35	1768.18	3188.87	906.932	3065.65	2186.87
THISYN-PWY	5365.37	7880.96	5123.47	2823.69	2050.43	1927.77	4099.03	3081.53	4377.26	4069.58	4704.34	5940.1	3695.27	5252.58	1516.88	4322.99	6085.67	5695.13	2909.8	4874.16	5611.87	6823.24	6021.43	3953.96	5424.02	8318.85	1726.79	7260.47	5356.89	7737.24	1161.66	8415.74	2784.74	2403.29	6176	1783.68	5319.96	4010.67	2953.59	6287.81	1072.64	4019.44	2476.26	6965.08	9539.72	12024.6	6126.43	8584.16	4635.26
THREOCAT-PWY	0	1201.87	49.1835	0	0	0	621.969	912.237	0	0	0	703.242	776.491	0	126.583	638.946	0	267.198	0	295.219	218.336	421.96	85.9269	0	157.692	441.379	0	0	231.323	0	0	0	0	0	0	0	0	0	0	299.278	0	0	469.516	0	0	341.812	0	142.57	0
THRESYN-PWY	11198.6	11862.4	11127.8	5390.82	5280.58	5093.17	8805.11	6291.69	7935.35	6674.52	7454.32	11226.6	7253.31	8856.8	2850.98	6932.38	9097.29	9891.06	4912.06	7991.39	9630.48	10182.7	11799.6	6231.38	8552.53	14642.1	4600.57	13870.9	9838.65	13411.1	4840.08	16442.5	9420.48	7206.93	11183.2	7375.85	11537	11061.6	5211.86	11268.8	4581.22	11446.2	5907.92	18576.1	18656.4	23758.5	11443.2	16744.9	12151.9
TRNA-CHARGING-PWY	10380.2	10844.4	10467.3	4913.4	4857.41	4495.08	8229.71	5683.13	7481.38	6268.55	7307.56	10120.6	6988.6	8059.84	2646.61	6828.95	8282.55	8955.52	4595.96	7510.82	9077.45	9317.85	10816.8	5563.72	7796.92	13791.1	4150.98	12793.5	9029.94	12202.4	4900.92	16734.9	9266.07	7107.85	10840	7396.51	11324.3	10619.2	5560.89	10771.3	4391.22	11040.8	5792.18	18252.1	17635.5	22475.2	11502.6	15953.3	12017.8
TRPSYN-PWY	6822.33	9187.15	6560.1	4241.73	3025.17	3488.39	6087.08	4968.35	5473.08	4140.86	4289.88	7262.42	4166.56	6358.74	2189.14	4923.18	6203.31	6925.61	2943.79	5602.66	6878.28	6869.69	8182.45	4667.13	5790.04	10428	2894.19	9877.67	6631.01	10194	2307.1	10539	5586.19	3907.61	7315.51	3389.83	7323.84	6356.51	3719.94	8043.79	2348.25	5990.48	3255.92	10837.9	11699.5	14918.8	6816.88	10949.6	7746.6
TYRFUMCAT-PWY	648.656	0	546.108	68.8889	187.844	311.615	0	75.9184	429.774	0	0	526.645	0	0	0	21.1891	0	555.672	45.9806	349.15	0	674.163	0	0	284.636	865.983	176.675	1037.42	148.171	715.562	0	298.484	0	0	342.577	0	251.506	579.749	84.7684	544.178	73.2824	163.563	0	888.633	1977.4	895.097	0	0	48.3977
UBISYN-PWY	495.09	1046.67	381.166	0	32.9399	354.746	1016.21	965.158	233.884	569.888	320.806	442.924	734.075	155.671	317.733	463.262	818.749	486.301	226.868	452.314	591.051	744.441	671.504	413.839	113.688	643.164	114.496	947.541	692.738	605.462	0	116.669	0	0	63.911	0	0	0	112.168	493.987	0	0	554.679	669.691	716.68	601.352	49.8905	653.745	86.1656
UDPNAGSYN-PWY	8159.92	8229.13	8014.9	3756.66	3383.88	3425.95	6859.01	5016.14	5107.51	5084.11	5079.65	7584.44	5756.02	4867.23	1874.63	5611.76	5620.69	5613.73	3193.37	5464.04	7078.09	6363.05	8429.49	4230.11	5208.97	9632.36	3200.85	9219.31	6682.1	8106.22	4319.13	10653.8	7761.28	6012.39	7331.17	6691.55	8958.86	8992.28	4733.17	7365.72	4016.62	9332.25	4693.57	14111.8	11942.8	14499.6	7826.99	11632.1	9117.25
VALSYN-PWY	11851.1	12682.2	10966.2	5694.49	5286.44	5266.62	9801.64	7031.1	7514.23	6557.52	7505.23	11942.3	7762.68	9958.78	3308.9	7851.65	9657.61	11420	4759.18	9045.59	9671.36	10222.3	12713.8	6617.03	8230.07	13492.1	4903.85	14973.9	10242.3	15242.8	5431.38	16840.6	9557.38	8000.52	10777.2	7605.66	11671.5	11014.1	4739.6	10460.6	4615.22	10896.9	6381.2	18176	18184.6	22356.3	11091.7	17881.9	12717.7
[truncated: 11 more columns]
