# Supplementary material for: Supplementation of xylo-oligosaccharides to suckling piglets promotes the growth of fiber-degrading gut bacterial populations during the lactation and nursery periods
Source: Sci Rep. 2022 Jul 8;12:11594. doi: 10.1038/s41598-022-15963-4 (PMC9270449; doi:10.1038/s41598-022-15963-4)
Supplement: Supplementary file 4 — Supplementary Table S4. [file 41598_2022_15963_MOESM4_ESM.xlsx]

## Sheet: Hoja1
S4. SCFAs concentration in feces.
Subject	Day	Treatment	Total SCFAs	Acetic A.	Propionic A.	Butiric A.	Valeric A.	Lactic A.	BCFAs	VFAs
1	d27	CON	50.4636	30.9083	6.67378	5.35665	1.44933	1.18257	4.89295	49.281
3	d27	CON	75.9076	40.2848	15.38	7.73833	2.22371	0.743559	9.53713	75.164
5	d27	CON	33.0508	22.1099	4.83922	2.00584	0.793685	0.24868	3.05347	32.8021
7	d27	CON	55.5199	31.9246	7.23666	5.12328	3.1562	0	8.07916	55.5199
9	d27	CON	26.9872	17.8279	5.62382	0.569806	0.321074	0.00180402	2.6428	26.9854
11	d27	CON	107.956	46.8615	11.7461	25.6819	3.63595	0.441084	19.5897	107.515
13	d27	CON	97.5781	46.2131	13.7579	10.873	8.85884	3.30738	14.5679	94.2707
15	d27	CON	94.1338	38.1785	17.662	18.0124	2.93322	0	17.3478	94.1338
17	d27	CON	38.66	20.6618	8.20124	3.06905	0.960755	0.51217	5.25502	38.1478
21	d27	CON	57.8353	33.4271	6.42628	7.91835	1.91408	1.01217	7.13731	56.8231
23	d27	CON	44.7286	28.7252	4.44134	4.98769	1.11054	0.474198	4.98956	44.2544
25	d27	CON	28.2596	21.6211	3.76154	0.540839	0.386937	0.341261	1.60788	27.9183
27	d27	CON	115.432	56.5475	12.0617	27.3733	2.89836	0.455685	16.0955	114.976
29	d27	CON	29.0287	23.2863	2.1061	1.31516	0.39722	0.472569	1.45137	28.5561
2	d27	XOS	77.8352	43.1799	15.3875	4.13066	5.19248	0.611758	9.33291	77.2234
4	d27	XOS	64.2252	32.7152	10.4483	10.076	2.40288	0.268483	8.31436	63.9567
6	d27	XOS	38.8345	26.3926	6.70293	1.50307	0.787	0	3.44891	38.8345
8	d27	XOS	42.5396	29.7788	3.99611	3.51761	1.17766	0.715967	3.35343	41.8236
10	d27	XOS	90.4891	51.672	14.5123	9.6863	3.45569	0.682212	10.4806	89.8069
12	d27	XOS	75.9345	36.0086	7.49417	12.796	5.45443	0.0894032	14.0919	75.8451
14	d27	XOS	36.2901	23.2353	4.69131	2.57339	0.932991	0.183019	4.67406	36.1071
16	d27	XOS	67.938	37.0429	6.85468	10.7051	4.62676	0.0933518	8.61522	67.8447
18	d27	XOS	57.0718	36.7362	7.54234	3.59231	2.10761	0	7.09332	57.0718
20	d27	XOS	61.4823	42.3572	6.70118	4.99031	2.06125	0.125024	5.24732	61.3573
22	d27	XOS	81.7676	37.6014	21.7191	7.24616	2.64491	0.674443	11.8816	81.0932
24	d27	XOS	43.7118	33.5393	2.39255	2.98102	1.16225	0	3.63671	43.7118
26	d27	XOS	81.0183	54.1022	12.6912	6.29968	1.94868	1.79505	4.18155	79.2232
28	d27	XOS	32.1461	24.5335	3.16084	0.67247	0.550612	0.182737	3.04601	31.9634
30	d27	XOS	61.0799	38.1703	8.16995	5.44481	1.94482	0	7.3501	61.0799
1	d40	CON	93.7185	47.4874	19.2759	17.3378	1.6891	4.92531	3.00297	88.7932
3	d40	CON	122.401	60.8496	26.537	26.3414	3.39214	2.0666	3.21457	120.335
5	d40	CON	156.248	82.4344	35.1787	23.7352	4.20672	0.527993	10.165	155.72
7	d40	CON	69.574	40.9852	12.8886	5.61207	2.03452	3.3363	4.71731	66.2377
9	d40	CON	108.029	65.0502	20.9841	10.8971	1.79073	5.12886	4.17839	102.9
11	d40	CON	74.9176	41.6209	17.1495	9.52297	1.58169	0.402278	4.64029	74.5154
13	d40	CON	121.117	59.6	30.8171	19.0701	6.30435	1.79339	3.53228	119.324
15	d40	CON	147.34	86.0629	31.8987	17.0465	3.4604	2.88561	5.98629	144.455
17	d40	CON	92.6282	60.4643	15.7653	6.88516	2.25078	0.941295	6.32146	91.687
19	d40	CON	86.6168	47.1877	17.2863	12.4592	1.60872	4.62645	3.44838	81.9904
21	d40	CON	67.7466	39.5538	12.7081	6.68321	2.25012	0.89756	5.65374	66.849
23	d40	CON	95.8009	53.0532	17.3299	13.7184	2.41466	1.20356	8.08121	94.5974
25	d40	CON	105.541	64.2904	21.2996	10.0056	2.23141	1.12764	6.58583	104.413
27	d40	CON	107.124	61.1626	22.3005	12.3011	2.96268	1.32741	7.06953	105.796
29	d40	CON	84.8714	50.0334	19.0969	9.15726	1.86554	1.87367	2.84465	82.9977
2	d40	XOS	105.858	61.9148	16.8499	18.987	1.31853	3.87293	2.91484	101.985
4	d40	XOS	82.4308	51.1584	14.9189	8.55209	1.26177	2.65854	3.88104	79.7723
6	d40	XOS	133.037	72.5841	29.4173	17.6161	3.58736	0.590884	9.24149	132.446
8	d40	XOS	121.156	62.1932	27.0091	16.6452	5.3826	0.859097	9.06697	120.297
10	d40	XOS	96.9086	49.5613	23.8774	14.9516	2.12919	0.955277	5.43383	95.9534
12	d40	XOS	111.384	57.506	25.3458	16.6762	4.13984	0.389229	7.32717	110.995
14	d40	XOS	75.6174	49.0142	14.3229	3.90046	0.65291	5.95092	1.77589	69.6665
16	d40	XOS	131.899	72.5959	28.6629	19.5895	2.94568	0.58274	7.52219	131.316
20	d40	XOS	94.8874	64.0682	14.1025	6.29518	1.63611	3.20125	5.58421	91.6861
24	d40	XOS	109.019	52.9565	25.5484	16.9435	4.52785	0.155806	8.88659	108.863
26	d40	XOS	127.159	73.8657	25.807	12.8337	3.53388	1.14271	9.97647	126.017
28	d40	XOS	82.9626	56.8252	14.2201	4.41253	1.19538	1.3487	4.96072	81.6139
30	d40	XOS	137.63	60.9022	33.5388	30.753	4.78471	1.05214	6.59916	136.578
